# Supplementary material for: Glutamate administration is associated with aggravated atherosclerosis and altered expression of RAPGEF1, OPN, and MYL7 in High-Fat Diet-Fed ApoE⁻/⁻ Mice
Source: PLoS One. 2026 Jul 28;21(7):e0354719. doi: 10.1371/journal.pone.0354719 (PMC13411909; doi:10.1371/journal.pone.0354719)
Supplement: S1 Table — (XLSX) [file pone.0354719.s004.xlsx]

## Sheet: Rapgef1
Group	Sample Number	Rapgef1 Ct	18s rRNA ct	△ct	Control Sample	△△ct	2^(-ΔΔCt)
control	Z6	21.9766	7.38069	14.5959	14.6047	-0.00887521	1.00617
	Z6	22.0307	7.42445	14.6063	14.6047	0.0015228	0.998945
	Z6	22.0496	7.43749	14.6121	14.6047	0.00735242	0.994917
AS	AS7	22.3148	8.64847	13.6664	14.6047	-0.938369	1.91636
	AS7	22.3367	8.67151	13.6652	14.6047	-0.939559	1.91794
	AS7	22.3994	8.72636	13.6731	14.6047	-0.931692	1.90751
Glu	GU3	21.9286	7.71045	14.2181	14.6047	-0.38662	1.30733
	GU3	21.9141	7.77778	14.1364	14.6047	-0.46838	1.38356
	GU3	21.8964	7.73129	14.1651	14.6047	-0.439682	1.35631
AS-GLU	AS+GU4	21.81	8.48377	13.3262	14.6047	-1.27855	2.42595
	AS+GU4	21.8591	8.46627	13.3928	14.6047	-1.21196	2.31652
	AS+GU4	21.8414	8.42185	13.4196	14.6047	-1.18517	2.27391
Rapgef1（111bp）
Forward primer: 5’-ACCACCTACAGGACCTTCATCA-3’ Reverse primer: 5’-GTTCTTGCTCACTCGCTTCTTG-3’
18s rRNA(122bp)
Forward primer: 5’-GACACGGACAGGATTGACAGAT-3’ Reverse primer: 5’-TGCCAGAGTCTCGTTCGTTATC-3’

## Sheet: OPN
Group	Sample Number	OPN Ct	18s rRNA ct	△ct	Control Sample	△△ct	2^(-ΔΔCt)
control	Z7	32.2791	8.73422	23.5449	23.5839	-0.038988	1.02739
	Z7	32.3027	8.70471	23.598	23.5839	0.0141598	0.990233
	Z7	32.3129	8.70419	23.6087	23.5839	0.0248282	0.982938
AS	AS6	27.9281	6.66452	21.2635	23.5839	-2.32032	4.99442
	AS6	27.9933	6.69321	21.3	23.5839	-2.28382	4.86967
	AS6	27.9702	6.68715	21.2831	23.5839	-2.30081	4.92735
Glu	GU7	30.8758	7.85107	23.0248	23.5839	-0.559092	1.47334
	GU7	30.9033	7.83464	23.0687	23.5839	-0.515183	1.42918
	GU7	30.9261	7.8361	23.09	23.5839	-0.493851	1.4082
AS-GLU	AS+GU4	25.8971	8.48377	17.4133	23.5839	-6.17053	72.0304
	AS+GU4	25.8414	8.46627	17.3752	23.5839	-6.20871	73.962
	AS+GU4	25.8279	8.42185	17.406	23.5839	-6.17783	72.3958
OPN (101bp)
Forward primer: 5’- AGAATGCTGTGTCCTCTGAAGA-3’
Reverse primer: 5’- ATCGTCATCATCGTCGTCCAT-3’

## Sheet: MYL7
Group	Sample Number	MYL7 Ct	18s rRNA ct	△ct	Control Sample	△△ct	2^(-ΔΔCt)
control	Z6	33.5651	7.38069	26.1844	26.1716	0.012805	0.991164
	Z6	33.5594	7.42445	26.1349	26.1716	-0.0366664	1.02574
	Z6	33.6329	7.43749	26.1954	26.1716	0.0238614	0.983597
AS	AS3	24.7648	7.12473	17.64	26.1716	-8.53155	370.042
	AS3	24.7974	7.15665	17.6408	26.1716	-8.53077	369.844
	AS3	24.8448	7.15789	17.6869	26.1716	-8.48468	358.214
Glu	GU5	30.3969	8.07669	22.3202	26.1716	-3.85135	14.4335
	GU5	30.4688	8.13577	22.3331	26.1716	-3.8385	14.3056
	GU5	30.3987	8.11615	22.2826	26.1716	-3.88898	14.815
AS-GLU	AS6	23.9571	6.66452	17.2926	26.1716	-8.87896	470.795
	AS6	23.9852	6.69321	17.292	26.1716	-8.87958	470.998
	AS6	23.9616	6.68715	17.2744	26.1716	-8.89713	476.763
MYL7（129bp）
Forward primer: 5’-TCACCGTCTTCCTCACACTCT-3’ Reverse primer: 5’-GCTGCTTGAACTCTTCCTTGTT-3’
