# Supplementary material for: Glutamate administration is associated with aggravated atherosclerosis and altered expression of RAPGEF1, OPN, and MYL7 in High-Fat Diet-Fed ApoE⁻/⁻ Mice
Source: PLoS One. 2026 Jul 28;21(7):e0354719. doi: 10.1371/journal.pone.0354719 (PMC13411909; doi:10.1371/journal.pone.0354719)
Supplement: S2 Table — (XLSX) [file pone.0354719.s005.xlsx]

## Sheet: Sheet1
					Glu
Sample Number	Assay A1	Assay A2	Assay ΔA	Estimated glutamate concentration (umol/ml) calculated from standard curve	After multiplying by dilution factor (2x), glutamate concentration (umol/ml)
control2	0.186	0.371	0.103	0.399893	0.799786
control3	0.172	0.326	0.072	0.275998	0.551996
control4	0.179	0.338	0.077	0.295981	0.591962
control5	0.203	0.371	0.086	0.33195	0.6639
control6	0.178	0.34	0.08	0.307971	0.615942
control7	0.195	0.343	0.066	0.252018	0.504036
control8	0.184	0.334	0.068	0.260011	0.520022
control9	0.205	0.403	0.116	0.451849	0.903698
control10	0.186	0.347	0.079	0.303974	0.607948
Glu1	0.523	0.682	0.077	0.295981	0.591962
Glu3	0.646	0.776	0.048	0.180079	0.360158
Glu4	0.62	0.794	0.092	0.35593	0.71186
Glu5	0.323	0.478	0.073	0.279994	0.559988
Glu6	0.413	0.567	0.072	0.275998	0.551996
Glu7	0.413	0.566	0.071	0.272001	0.544002
Glu8	0.235	0.412	0.095	0.36792	0.73584
Glu9	0.58	0.71	0.048	0.180079	0.360158
Glu10	0.277	0.443	0.084	0.323957	0.647914
AS2	0.737	0.967	0.148	0.579741	1.15948
AS3	0.694	0.908	0.132	0.515795	1.03159
AS4	0.574	0.795	0.139	0.543771	1.08754
AS5	0.64	0.879	0.157	0.61571	1.23142
AS6	0.953	1.131	0.096	0.371917	0.743834
AS7	0.928	1.136	0.126	0.491815	0.98363
AS8	0.745	0.965	0.138	0.539775	1.07955
AS9	0.816	1.054	0.156	0.611714	1.22343
AS10	0.861	1.105	0.162	0.635693	1.27139
AS-Glulu1	0.818	1.043	0.143	0.559758	1.11952
AS-Glulu2	0.51	0.757	0.165	0.647683	1.29537
AS-Glulu4	0.593	0.783	0.108	0.419876	0.839752
AS-Glulu5	0.758	0.987	0.147	0.575744	1.15149
AS-Glulu6	1.255	1.543	0.206	0.811545	1.62309
AS-Glulu7	0.876	1.162	0.204	0.803551	1.6071
AS-Glulu8	0.396	0.625	0.147	0.575744	1.15149
AS-Glulu9	0.494	0.687	0.111	0.431866	0.863732
AS-Glulu10	0.477	0.67	0.111	0.431866	0.863732
