# Supplementary material for: Glutamate administration is associated with aggravated atherosclerosis and altered expression of RAPGEF1, OPN, and MYL7 in High-Fat Diet-Fed ApoE⁻/⁻ Mice
Source: PLoS One. 2026 Jul 28;21(7):e0354719. doi: 10.1371/journal.pone.0354719 (PMC13411909; doi:10.1371/journal.pone.0354719)
Supplement: S3 Table — (XLSX) [file pone.0354719.s006.xlsx]

## Sheet: control_AS_Glu_AS-Glu_oneway
Protein	Protein Description	Gene Name	PG.ProteinGroups	PG.ProteinAccessions	PG.Genes	PG.ProteinDescriptions	PG.ProteinNames	SequenceNumber	control-3	control-4	control-5	control-6	control-7	AS-3	AS-4	AS-5	AS-6	AS-7	Glu-3	Glu-4	Glu-5	Glu-6	Glu-7	AS-Glu-3	AS-Glu-4	AS-Glu-5	AS-Glu-6	AS-Glu-7	ANOVA p value	post-hoc	GO annotations	KO(Name)	Pathways	Subcellular localization	Domain
A0A0G2JDV3	Guanylate-binding protein 6	Gbp6	A0A0G2JDV3	A0A0G2JDV3;A4UUI3	Gbp6	Guanylate-binding protein 6	GBP6_MOUSE	14	16301.1	19133.1	28483.7	21066.4	14652.6	20279.4	21951.1	21275.5	28138.4	23770.3	21238	22190.2	24154	19037.3	21870.4	22132.8	16902.3	16410.8	16979.3	15003.9	0.109665	NA	GO:0009617(BP:response to bacterium);GO:0035458(BP:cellular response to interferon-beta);GO:0042832(BP:defense response to protozoan);GO:0044406(BP:adhesion of symbiont to host);GO:0050830(BP:defense response to Gram-positive bacterium);GO:0071222(BP:cellular response to lipopolysaccharide);GO:0071346(BP:cellular response to interferon-gamma);GO:0020005(CC:symbiont-containing vacuole membrane);GO…				PF02841(Guanylate-binding protein, C-terminal domain);PF02263(Guanylate-binding protein, N-terminal domain)
A0A140LIF8	Immunity-related GTPase family M protein 2	Irgm2	A0A140LIF8	A0A140LIF8	Irgm2	Immunity-related GTPase family M protein 2	IRGM2_MOUSE	2	8792.84	13077.1	20462.7	15605.1		11707	23675.4	12825.1	14253.1	9356.73	14429	8210.84	16731.6	11610.5	13838.2	14409	8956.74	7185.75	7546.9	12026.6	0.36539	NA	GO:0000045(BP:autophagosome assembly);GO:0001934(BP:positive regulation of protein phosphorylation);GO:0006952(BP:defense response);GO:0009617(BP:response to bacterium);GO:0010508(BP:positive regulation of autophagy);GO:0010800(BP:positive regulation of peptidyl-threonine phosphorylation);GO:0031640(BP:killing of cells of another organism);GO:0031648(BP:protein destabilization);GO:0032480(BP:nega…	mmu:54396(Irgm2)	mmu04621(NOD-like receptor signaling pathway);mmu05145(Toxoplasmosis)		PF05049(Interferon-inducible GTPase (IIGP))
A0A7N9VSG0	ATPase family gene 2 protein homolog B	Afg2b	A0A7N9VSG0	A0A7N9VSG0	Afg2b	ATPase family gene 2 protein homolog B	AFG2B_MOUSE	2	59985.4	51530.3	27306.6	19727.5	47582.1	22321.1	53247.2	12354.2	13713.7	24773.9	16657.4		20965.3	14303.7	18861.3	17326.7		17475.2	25559.6	13177.9	0.051625	NA	GO:0042273(BP:ribosomal large subunit biogenesis);GO:0005634(CC:nucleus);GO:0005737(CC:cytoplasm);GO:0005819(CC:spindle);GO:0005524(MF:ATP binding);GO:0016887(MF:ATP hydrolysis activity);GO:1990275(MF:preribosome binding)	mmu:214616			PF17862(AAA+ lid domain);PF00004(ATPase family associated with various cellular activities (AAA))
A0AUP1	Coiled-coil domain-containing protein 112	Ccdc112	A0AUP1	A0AUP1	Ccdc112	Coiled-coil domain-containing protein 112	CC112_MOUSE	1			154140		175687	171774	174782	150210	154392			136534		143327	124812	120965			167680		0.182756	NA	GO:0005737(CC:cytoplasm);GO:0034451(CC:centriolar satellite)			Nuclear
A0JNU3	60 kDa lysophospholipase	Aspg	A0JNU3	A0JNU3	Aspg	60 kDa lysophospholipase	LPP60_MOUSE	10	19813.4	16748.8	12392.9	26951.4	21683.9	28824.8	17179.9	33460.3	52387.3	11580.3	12717.8	16995.5	7424.48	26460.4	5681.26	10293.1	29182.6	30676.4	28026.5	22015.8	0.169424	NA	GO:0006528(BP:asparagine metabolic process);GO:0006644(BP:phospholipid metabolic process);GO:0016042(BP:lipid catabolic process);GO:0003847(MF:1-alkyl-2-acetylglycerophosphocholine esterase activity);GO:0004067(MF:asparaginase activity);GO:0004622(MF:lysophospholipase activity);GO:0016747(MF:acyltransferase activity, transferring groups other than amino-acyl groups);GO:0102545(MF:phosphatidyl pho…	mmu:104816		Cytoplasmic;Mitochondrial	PF17763(Glutaminase/Asparaginase C-terminal domain);PF00710(Asparaginase, N-terminal);PF12796(Ankyrin repeats (3 copies))
A1L314	Macrophage-expressed gene 1 protein	Mpeg1	A1L314	A1L314	Mpeg1	Macrophage-expressed gene 1 protein	MPEG1_MOUSE	3			18067.3	11718.8			29332				14017		18048.5		15002.1				14586.5	23493.6	0.143993	NA	GO:0002468(BP:dendritic cell antigen processing and presentation);GO:0002478(BP:antigen processing and presentation of exogenous peptide antigen);GO:0042590(BP:antigen processing and presentation of exogenous peptide antigen via MHC class I);GO:0042742(BP:defense response to bacterium);GO:0050829(BP:defense response to Gram-negative bacterium);GO:0050830(BP:defense response to Gram-positive bacte…	mmu:17476		Extracellular;PlasmaMembrane	PF01823(MAC/Perforin domain)
A1L3P4	Sodium/hydrogen exchanger 6	Slc9a6	A1L3P4	A1L3P4	Slc9a6	Sodium/hydrogen exchanger 6	SL9A6_MOUSE	3	29574.3	30804.2	25703.7	26862.4	34082.1	21252.1	26296.5	18887.4	24444.8	20867.7	17077.7	20093.3	23613.4	20690	19450.2		22411.9	24596.5	23160.7	16449.5	0.0012508	control-AS;control-AS-Glu;Glu-control	GO:0030010(BP:establishment of cell polarity);GO:0031547(BP:brain-derived neurotrophic factor receptor signaling pathway);GO:0048675(BP:axon extension);GO:0048812(BP:neuron projection morphogenesis);GO:0050808(BP:synapse organization);GO:0051386(BP:regulation of neurotrophin TRK receptor signaling pathway);GO:0051453(BP:regulation of intracellular pH);GO:0060996(BP:dendritic spine development);GO…	mmu:236794(Slc9a6)	mmu04260(Cardiac muscle contraction)		PF00999(Sodium/hydrogen exchanger family)
A2A432	Cullin-4B	Cul4b	A2A432	A2A432	Cul4b	Cullin-4B	CUL4B_MOUSE	10	21724.5	23743.6	22302.8	20013.4	16225.8	18202.4	20178.6	20814.7	18718.8	13880.2	24473.1	21343.4	29819.7	25559.2	17037.8	14956.4	17952.8	18801.5	19776.3	17827.9	0.0450285	NA	GO:0000209(BP:protein polyubiquitination);GO:0006511(BP:ubiquitin-dependent protein catabolic process);GO:0006974(BP:cellular response to DNA damage stimulus);GO:0007049(BP:cell cycle);GO:0010467(BP:gene expression);GO:0010498(BP:proteasomal protein catabolic process);GO:0016567(BP:protein ubiquitination);GO:0031175(BP:neuron projection development);GO:0034644(BP:cellular response to UV);GO:00422…	mmu:72584(Cul4b)	mmu04120(Ubiquitin mediated proteolysis);mmu03420(Nucleotide excision repair);mmu05170(Human immunodeficiency virus 1 infection)	Nuclear	PF00888(Cullin family);PF10557(Cullin protein neddylation domain)
A2A5R2	Brefeldin A-inhibited guanine nucleotide-exchange protein 2	Arfgef2	A2A5R2	A2A5R2;G3X9K3	Arfgef2	Brefeldin A-inhibited guanine nucleotide-exchange protein 2	BIG2_MOUSE	26	29594	37293.3	40191.8	37822.1	41763.3	48108	39072.9	34055.5	38211.8	32241.2	31638	37916.5	25915.2	37578.1	25475.3	27292.9	35403	33307.4	42076.5	38744	0.295971	NA	GO:0001881(BP:receptor recycling);GO:0006887(BP:exocytosis);GO:0006893(BP:Golgi to plasma membrane transport);GO:0007032(BP:endosome organization);GO:0010256(BP:endomembrane system organization);GO:0015031(BP:protein transport);GO:0032012(BP:regulation of ARF protein signal transduction);GO:0032760(BP:positive regulation of tumor necrosis factor production);GO:0035556(BP:intracellular signal tran…	mmu:99371(Arfgef2)	mmu04144(Endocytosis)	Cytoplasmic;Nuclear	PF12783(Mon2/Sec7/BIG1-like, HUS domain);PF01369(Sec7 domain);PF16213(Mon2/Sec7/BIG1-like, dimerisation and cyclophilin-binding domain);PF09324(Mon2/Sec7/BIG1-like, HDS);PF20252(BIG2 C-terminal domain)
A2A5Z6	E3 ubiquitin-protein ligase SMURF2	Smurf2	A2A5Z6	A2A5Z6	Smurf2	E3 ubiquitin-protein ligase SMURF2	SMUF2_MOUSE	1							2922.73	10896	7942.58									5179.99		11775.9	0.773161	NA	GO:0006511(BP:ubiquitin-dependent protein catabolic process);GO:0016567(BP:protein ubiquitination);GO:0030512(BP:negative regulation of transforming growth factor beta receptor signaling pathway);GO:0030514(BP:negative regulation of BMP signaling pathway);GO:0043161(BP:proteasome-mediated ubiquitin-dependent protein catabolic process);GO:1901165(BP:positive regulation of trophoblast cell migratio…	mmu:66313(Smurf2)	mmu04120(Ubiquitin mediated proteolysis);mmu04340(Hedgehog signaling pathway);mmu04350(TGF-beta signaling pathway);mmu04144(Endocytosis);mmu04137(Mitophagy - animal);mmu04520(Adherens junction)	Cytoplasmic;Nuclear	PF00397(WW domain);PF00168(C2 domain);PF00632(HECT-domain (ubiquitin-transferase))
A2A863	Integrin beta-4	Itgb4	A2A863	A2A863	Itgb4	Integrin beta-4	ITB4_MOUSE	59	122500	49474	77519.1	49087.8	45482.1	74402	42502	50727.9	19280.2	77876.7	67509.4	74346.1	68403.5	48345.8	88683.7	62344.7	26730	31349.9	41244.9	54125	0.234506	NA	GO:0006914(BP:autophagy);GO:0007155(BP:cell adhesion);GO:0007160(BP:cell-matrix adhesion);GO:0007229(BP:integrin-mediated signaling pathway);GO:0009611(BP:response to wounding);GO:0022011(BP:myelination in peripheral nervous system);GO:0031581(BP:hemidesmosome assembly);GO:0032290(BP:peripheral nervous system myelin formation);GO:0035878(BP:nail development);GO:0043589(BP:skin morphogenesis);GO:0…			Nuclear	PF00041(Fibronectin type III domain);PF03160(Calx-beta domain);PF17205(Integrin plexin domain);PF18372(Integrin beta epidermal growth factor like domain 1);PF00362(Integrin beta chain VWA domain);PF07965(Integrin beta tail domain)
A2A8U2	Transmembrane protein 201	Tmem201	A2A8U2	A2A8U2	Tmem201	Transmembrane protein 201	TM201_MOUSE	3			23811.4	19012.3	13127.7	27317.5	20421.8	15467.2	15175	19763.4	18567.5	21529.9	14712.8	21871.3	35819.4	22195.6	15351.1	11897	22972	18584.4	0.687267	NA	GO:0006998(BP:nuclear envelope organization);GO:0007097(BP:nuclear migration);GO:0010761(BP:fibroblast migration);GO:0030473(BP:nuclear migration along microtubule);GO:0051642(BP:centrosome localization);GO:0090435(BP:protein localization to nuclear envelope);GO:0005635(CC:nuclear envelope);GO:0005637(CC:nuclear inner membrane);GO:0031965(CC:nuclear membrane);GO:0005521(MF:lamin binding);GO:00510…	mmu:230917		PlasmaMembrane	PF09779(Ima1 N-terminal domain);PF10476(Protein of unknown function C-terminus (DUF2448))
A2A8Z1	Oxysterol-binding protein-related protein 9	Osbpl9	A2A8Z1	A2A8Z1	Osbpl9	Oxysterol-binding protein-related protein 9	OSBL9_MOUSE	19	25987.5	37360.5	37703.6	38155	35188.1	41047.5	33342.3	33116.6	39503.5	29834.7	26502.3	33094.8	29252.3	37999.3	33311.2	32824.5	39223.9	35908	40756	35362.8	0.4031	NA	GO:0005794(CC:Golgi apparatus);GO:0005829(CC:cytosol);GO:0016020(CC:membrane);GO:0031902(CC:late endosome membrane);GO:0043231(CC:intracellular membrane-bounded organelle);GO:0015248(MF:sterol transporter activity);GO:0032934(MF:sterol binding)	mmu:100273		Nuclear	PF00169(PH domain);PF01237(Oxysterol-binding protein)
A2AAJ9	Obscurin	Obscn	A2AAJ9	A2AAJ9	Obscn	Obscurin	OBSCN_MOUSE	99	57736.6	38784.2	124787	53533.5	152936	42866		101155	56531.3	73734.1	32412.3	26495	38582	67557.7	54360	41069.1	62254.8	175012	53073.6	39725.9	0.469436	NA	GO:0006468(BP:protein phosphorylation);GO:0030154(BP:cell differentiation);GO:0046777(BP:protein autophosphorylation);GO:0051898(BP:negative regulation of protein kinase B signaling);GO:0005615(CC:extracellular space);GO:0005829(CC:cytosol);GO:0005863(CC:striated muscle myosin thick filament);GO:0005886(CC:plasma membrane);GO:0014704(CC:intercalated disc);GO:0016604(CC:nuclear body);GO:0030017(CC…			Nuclear	PF07679(Immunoglobulin I-set domain);PF00069(Protein kinase domain);PF00612(IQ calmodulin-binding motif);PF00621(RhoGEF domain);PF00047(Immunoglobulin domain);PF00041(Fibronectin type III domain);PF00169(PH domain)
A2AAY5	SH3 and PX domain-containing protein 2B	Sh3pxd2b	A2AAY5	A2AAY5	Sh3pxd2b	SH3 and PX domain-containing protein 2B	SPD2B_MOUSE	7	24226.6	23197	24061.7	23089	29916.7	33965.9	36289	14258.4	18109.6	19286.6	22266	24106.5	25686	19781.6	21672	20592.3	19865.7	18405.4	19935.9	22510.5	0.536652	NA	GO:0001501(BP:skeletal system development);GO:0001654(BP:eye development);GO:0002051(BP:osteoblast fate commitment);GO:0006801(BP:superoxide metabolic process);GO:0007507(BP:heart development);GO:0010628(BP:positive regulation of gene expression);GO:0022617(BP:extracellular matrix disassembly);GO:0040018(BP:positive regulation of multicellular organism growth);GO:0042554(BP:superoxide anion gener…	mmu:268396		Nuclear	PF07653(Variant SH3 domain);PF00787(PX domain);PF00018(SH3 domain)
A2AB59	Rho GTPase-activating protein 27	Arhgap27	A2AB59	A2AB59	Arhgap27	Rho GTPase-activating protein 27	RHG27_MOUSE	3	4668.43	8083.97	10943.7	14903.7			8152.66	5131.23		8156.89	8704.68	5137.07	10110.2	8634.32	13421.2	9247.37	5378.71	7679.04	5257.17	8354.97	0.496372	NA	GO:0006898(BP:receptor-mediated endocytosis);GO:0007165(BP:signal transduction);GO:0043547(BP:positive regulation of GTPase activity);GO:0005737(CC:cytoplasm);GO:0005768(CC:endosome);GO:0016020(CC:membrane);GO:0005096(MF:GTPase activator activity);GO:0017124(MF:SH3 domain binding)	mmu:544817		Nuclear	PF00620(RhoGAP domain);PF00169(PH domain);PF00397(WW domain)
A2ABU4	Myomesin-3	Myom3	A2ABU4	A2ABU4	Myom3	Myomesin-3	MYOM3_MOUSE	41		27213.4	85569.9	16018.6	40771.4		30639.9	27053.4	20661.8	38546.3	49555.7	24291.3		25065.2	40406.5	18213.6	33325	125654		25023.9	0.773905	NA	GO:0031430(CC:M band);GO:0042802(MF:identical protein binding);GO:0042803(MF:protein homodimerization activity)	mmu:242702(Myom3)	mmu04820(Cytoskeleton in muscle cells)	Cytoplasmic;Nuclear	PF00041(Fibronectin type III domain);PF07679(Immunoglobulin I-set domain)
A2ADY9	Protein DDI1 homolog 2	Ddi2	A2ADY9	A2ADY9	Ddi2	Protein DDI1 homolog 2	DDI2_MOUSE	12	42406.6	55418.1	47162.7	47815.3	37371.7	43832.2	40834	37010.3	41123.2	42260.2	41062.7	41837.3	44045.8	38937.9	42795.2	45333.5	43538.5	37748.5	38968.2	34380.4	0.172595	NA	GO:0010498(BP:proteasomal protein catabolic process);GO:0016485(BP:protein processing);GO:0031647(BP:regulation of protein stability);GO:0072711(BP:cellular response to hydroxyurea);GO:0097752(BP:regulation of DNA stability);GO:0005654(CC:nucleoplasm);GO:0005694(CC:chromosome);GO:0005829(CC:cytosol);GO:0004190(MF:aspartic-type endopeptidase activity);GO:0042802(MF:identical protein binding);GO:00…	mmu:68817		Cytoplasmic	PF00240(Ubiquitin family);PF09668(Aspartyl protease)
A2AF47	Dedicator of cytokinesis protein 11	Dock11	A2AF47	A2AF47	Dock11	Dedicator of cytokinesis protein 11	DOC11_MOUSE	7	25118.5	18204.3	35903.7	18739.3		15836.6	17726.6	13081.3	9302.99	17722.1	20326.3	10460.5	17877.6	13896.4	19674.8	26528.6	12355	14789.8	13493.1	17427.8	0.0879517	NA	GO:0001782(BP:B cell homeostasis);GO:0002315(BP:marginal zone B cell differentiation);GO:0007264(BP:small GTPase mediated signal transduction);GO:0043547(BP:positive regulation of GTPase activity);GO:0051491(BP:positive regulation of filopodium assembly);GO:0005085(MF:guanyl-nucleotide exchange factor activity);GO:0031267(MF:small GTPase binding)	mmu:75974		Nuclear	PF00169(PH domain);PF11878(Dedicator of cytokinesis C/D, N terminal);PF20422(DHR-2, Lobe B);PF06920(DHR-2, Lobe A);PF20421(DHR-2, Lobe C);PF14429(C2 domain in Dock180 and Zizimin proteins)
A2AGH6	Mediator of RNA polymerase II transcription subunit 12	Med12	A2AGH6	A2AGH6	Med12	Mediator of RNA polymerase II transcription subunit 12	MED12_MOUSE	1		2039.72		3449.98				7115.27			3231.48		6508.06		2633.56		5476.52			1260.53	0.485119	NA	GO:0001756(BP:somitogenesis);GO:0001843(BP:neural tube closure);GO:0007492(BP:endoderm development);GO:0007507(BP:heart development);GO:0014003(BP:oligodendrocyte development);GO:0014044(BP:Schwann cell development);GO:0016567(BP:protein ubiquitination);GO:0021510(BP:spinal cord development);GO:0021915(BP:neural tube development);GO:0035019(BP:somatic stem cell population maintenance);GO:0036342(…	mmu:59024(Med12)	mmu04919(Thyroid hormone signaling pathway)	Nuclear	PF12145(Eukaryotic Mediator 12 subunit domain);PF12144(Eukaryotic Mediator 12 catenin-binding domain);PF09497(Transcription mediator complex subunit Med12)
A2AGT5	Cytoskeleton-associated protein 5	Ckap5	A2AGT5	A2AGT5	Ckap5	Cytoskeleton-associated protein 5	CKAP5_MOUSE	42	37136.8	34869.9	42273.9	43323.6	37518	44084.9	48139.5	41103.5	40780.2	41993.5	44283.4	42772.2	38139.4	45089	35577.8	31252.4	37842.2	35528.3	37544.5	39314.8	0.0372314	AS-Glu-AS	GO:0002181(BP:cytoplasmic translation);GO:0007051(BP:spindle organization);GO:0007052(BP:mitotic spindle organization);GO:0007098(BP:centrosome cycle);GO:0007626(BP:locomotory behavior);GO:0008542(BP:visual learning);GO:0010609(BP:mRNA localization resulting in post-transcriptional regulation of gene expression);GO:0022618(BP:ribonucleoprotein complex assembly);GO:0030951(BP:establishment or main…	mmu:75786		Nuclear	PF12348(CLASP N terminal);PF21041(XMAP215/Dis1/CLASP, TOG domain)
A2AHC3	Calmodulin-regulated spectrin-associated protein 1	Camsap1	A2AHC3	A2AHC3	Camsap1	Calmodulin-regulated spectrin-associated protein 1	CAMP1_MOUSE	2	9550.88			25927	64734.8	21483.7	18550	28981.2	17266.7	23323.3	6636.28	9499.48	17206			10443.4	18366.2		20797.6	7851.38	0.203541	NA	GO:0000226(BP:microtubule cytoskeleton organization);GO:0007010(BP:cytoskeleton organization);GO:0007026(BP:negative regulation of microtubule depolymerization);GO:0022604(BP:regulation of cell morphogenesis);GO:0031113(BP:regulation of microtubule polymerization);GO:0031122(BP:cytoplasmic microtubule organization);GO:0031175(BP:neuron projection development);GO:0005737(CC:cytoplasm);GO:0005874(C…	mmu:227634		Nuclear	PF08683(Microtubule-binding calmodulin-regulated spectrin-associated);PF17095(Spectrin-binding region of Ca2+-Calmodulin);PF11971(CAMSAP CH domain)
A2AIL4	NADH dehydrogenase (ubiquinone) complex I, assembly factor 6	Ndufaf6	A2AIL4	A2AIL4	Ndufaf6	NADH dehydrogenase (ubiquinone) complex I, assembly factor 6	NDUF6_MOUSE	3	9723.5	14994.2	15130.8	14541.4	15855.3	14515.6	5664.46	14236.6	18616	12158.3	11952.2	10343.8	8463.23	20427.2		19117.8	13778.8	16801.8	11212.7	16487.5	0.720682	NA	GO:0009058(BP:biosynthetic process);GO:0032981(BP:mitochondrial respiratory chain complex I assembly);GO:0005634(CC:nucleus);GO:0005737(CC:cytoplasm);GO:0005739(CC:mitochondrion);GO:0005743(CC:mitochondrial inner membrane);GO:0016740(MF:transferase activity)	mmu:76947(Ndufaf6)	mmu04714(Thermogenesis)	Mitochondrial	PF00494(Squalene/phytoene synthase)
A2AIV2	Protein virilizer homolog	Virma	A2AIV2	A2AIV2	Virma	Protein virilizer homolog	VIR_MOUSE	3	67248.9	39425.3	47997.8	70480	50153.3	69404.4	55247.9	40920	49947.5	69718.3	55500.8	60306.8	54183.1	53107.6	57578.8	59414.7	61473.2	57855.2	41059.2	48376.6	0.956744	NA	GO:0008380(BP:RNA splicing);GO:0080009(BP:mRNA methylation);GO:0110104(BP:mRNA alternative polyadenylation);GO:0005634(CC:nucleus);GO:0005654(CC:nucleoplasm);GO:0005737(CC:cytoplasm);GO:0005829(CC:cytosol);GO:0016604(CC:nuclear body);GO:0016607(CC:nuclear speck);GO:0036396(CC:RNA N6-methyladenosine methyltransferase complex)	mmu:66185		Nuclear	PF15912(Virilizer, N-terminal)
A2AJ15	Endoplasmic reticulum mannosyl-oligosaccharide 1,2-alpha-mannosidase	Man1b1	A2AJ15	A2AJ15	Man1b1	Endoplasmic reticulum mannosyl-oligosaccharide 1,2-alpha-mannosidase	MA1B1_MOUSE	3		18299.1	6844.59					6600.89		17797	7781.93	9906.19		11943				15599.8	9296.41		0.933381	NA	GO:0005975(BP:carbohydrate metabolic process);GO:0030433(BP:ubiquitin-dependent ERAD pathway);GO:0005783(CC:endoplasmic reticulum);GO:0005789(CC:endoplasmic reticulum membrane);GO:0016020(CC:membrane);GO:0031410(CC:cytoplasmic vesicle);GO:0044322(CC:endoplasmic reticulum quality control compartment);GO:0004571(MF:mannosyl-oligosaccharide 1,2-alpha-mannosidase activity);GO:0005509(MF:calcium ion b…	mmu:227619(Man1b1)	mmu00510(N-Glycan biosynthesis);mmu00513(Various types of N-glycan biosynthesis);mmu04141(Protein processing in endoplasmic reticulum)	Mitochondrial	PF01532(Glycosyl hydrolase family 47)
A2AJ76	Hemicentin-2	Hmcn2	A2AJ76	A2AJ76	Hmcn2	Hemicentin-2	HMCN2_MOUSE	4			2064.95		22063.6	6721.4	6581.16	1627.84	15683.7	750.072			6563.49	18734.7	8016.42	10511.3		5127.88			0.739409	NA	GO:0007156(BP:homophilic cell adhesion via plasma membrane adhesion molecules);GO:0050808(BP:synapse organization);GO:0005576(CC:extracellular region);GO:0005604(CC:basement membrane);GO:0005886(CC:plasma membrane);GO:0005938(CC:cell cortex);GO:0030054(CC:cell junction);GO:0030424(CC:axon);GO:0032154(CC:cleavage furrow);GO:0043025(CC:neuronal cell body);GO:0062023(CC:collagen-containing extracell…			Extracellular;Nuclear	PF12662(Complement Clr-like EGF-like);PF13927(Immunoglobulin domain);PF07474(G2F domain);PF07679(Immunoglobulin I-set domain);PF07645(Calcium-binding EGF domain)
A2AJI0	MAP7 domain-containing protein 1	Map7d1	A2AJI0	A2AJI0	Map7d1	MAP7 domain-containing protein 1	MA7D1_MOUSE	10	39222	34060	29764.4	28676.4	34975.8	37762.4	40952.8	38013	32910.5	28985.5	37833	34083.7	35018.3	31736.8	31423.3	28789.2	37826	25434.9	35758.6	43923.3	0.895961	NA	GO:0000226(BP:microtubule cytoskeleton organization);GO:0005737(CC:cytoplasm);GO:0005819(CC:spindle);GO:0015630(CC:microtubule cytoskeleton)	mmu:245877		Nuclear	PF05672(MAP7 (E-MAP-115) family)
A2AJL3	FGGY carbohydrate kinase domain-containing protein	Fggy	A2AJL3	A2AJL3	Fggy	FGGY carbohydrate kinase domain-containing protein	FGGY_MOUSE	7	11359.8	20217.3	14911.3	15257.6	16515.4	10862.5	16779.4	12905.5	14251.9	8726.14	13693.2	13189.5	10667.6	9757.57	14744.9	18895	13930.8	20688.6	9828.53	13391.3	0.29687	NA	GO:0019321(BP:pentose metabolic process);GO:0046835(BP:carbohydrate phosphorylation);GO:0070050(BP:neuron cellular homeostasis);GO:0005737(CC:cytoplasm);GO:0019150(MF:D-ribulokinase activity)	mmu:75578(Fggy)	mmu00040(Pentose and glucuronate interconversions)	Cytoplasmic	PF00370(FGGY family of carbohydrate kinases, N-terminal domain);PF02782(FGGY family of carbohydrate kinases, C-terminal domain)
A2AKG8	Focadhesin	Focad	A2AKG8	A2AKG8	Focad	Focadhesin	FOCAD_MOUSE	6	9729.13	12854.8	7451.88	3688.79	13786.6	16325.4	8553.34	9792.13	11354.2	7196.51	9862.07	12161.6	16614	8940.03	11581.9	12946.4	9722.25	11265.6	4794.94	6767.78	0.614629	NA	GO:0060147(BP:regulation of post-transcriptional gene silencing);GO:0005829(CC:cytosol);GO:0005925(CC:focal adhesion)	mmu:230393		PlasmaMembrane	PF12530(Focadhesin/RST1, DUF3730);PF11229(Focadhesin)
A2ALW5	DnaJ homolog subfamily C member 25	Dnajc25	A2ALW5	A2ALW5	Dnajc25	DnaJ homolog subfamily C member 25	DJC25_MOUSE	3		13168.2	6302.61	9686.85		7980.32	11024.3	12386	9982.78	6738.53	6251.48	9395.73	3991.56	7050.39	11876.4		10630.2	8215.29	7552.28	12293.3	0.619639	NA	GO:0006457(BP:protein folding);GO:0005789(CC:endoplasmic reticulum membrane)	mmu:72429		Cytoplasmic;Mitochondrial	PF00226(DnaJ domain)
A2AMM0	Caveolae-associated protein 4	Cavin4	A2AMM0	A2AMM0	Cavin4	Caveolae-associated protein 4	CAVN4_MOUSE	3			27752.9	4498.7	20656.9			23103.9	6003.55	15523.2				12225.2		9124.15		25278.8	7555.27		0.956696	NA	GO:0007266(BP:Rho protein signal transduction);GO:0007517(BP:muscle organ development);GO:0010468(BP:regulation of gene expression);GO:0045944(BP:positive regulation of transcription by RNA polymerase II);GO:0055003(BP:cardiac myofibril assembly);GO:0005737(CC:cytoplasm);GO:0005829(CC:cytosol);GO:0005886(CC:plasma membrane);GO:0005901(CC:caveola);GO:0016528(CC:sarcoplasm);GO:0030018(CC:Z disc);GO…	mmu:68016		Nuclear	PF15237(PTRF/SDPR family)
A2AN08	E3 ubiquitin-protein ligase UBR4	Ubr4	A2AN08	A2AN08	Ubr4	E3 ubiquitin-protein ligase UBR4	UBR4_MOUSE	93	40921.6	41354.1	47033.7	47966.6	40855.9	45058.9	43545.6	42065	41972.9	38893.6	42836.4	45714.8	42269.3	45224.9	36574.5	37522.7	39677.3	44551.8	40660.5	43185.2	0.660434	NA	GO:0006511(BP:ubiquitin-dependent protein catabolic process);GO:0016567(BP:protein ubiquitination);GO:0045717(BP:negative regulation of fatty acid biosynthetic process);GO:0005654(CC:nucleoplasm);GO:0005813(CC:centrosome);GO:0005829(CC:cytosol);GO:0016020(CC:membrane);GO:0004842(MF:ubiquitin-protein transferase activity);GO:0005516(MF:calmodulin binding);GO:0008270(MF:zinc ion binding);GO:0061630…	mmu:69116(Ubr4)	mmu05203(Viral carcinogenesis);mmu05165(Human papillomavirus infection)	Nuclear	PF02207(Putative zinc finger in N-recognin (UBR box));PF19423(E3 ubiquitin-protein ligase UBR4 N-terminal);PF13764(E3 ubiquitin-protein ligase UBR4)
A2APT9	Kelch domain-containing protein 7A	Klhdc7a	A2APT9	A2APT9	Klhdc7a	Kelch domain-containing protein 7A	KLD7A_MOUSE	19	86723.1	121830	124191	179314	172358	127906	111099	142745	185289	92527	83819	144992	90596.3	163207	65929.1	108317	159152	163128	146848	129281	0.518678	NA	GO:0016020(CC:membrane)	mmu:242721		Nuclear	PF01344(Kelch motif)
A2APV2	Formin-like protein 2	Fmnl2	A2APV2	A2APV2	Fmnl2	Formin-like protein 2	FMNL2_MOUSE	4	10072.9	4114.9	5239.06			5612.13	6827.46	4647.93			5447.95	5214.91	4433.68	10339.7	5140.13	7882.97		8626.69		4354.08	0.922207	NA	GO:0007010(BP:cytoskeleton organization);GO:0008360(BP:regulation of cell shape);GO:0016477(BP:cell migration);GO:0022604(BP:regulation of cell morphogenesis);GO:0030866(BP:cortical actin cytoskeleton organization);GO:0005829(CC:cytosol);GO:0031267(MF:small GTPase binding);GO:0051015(MF:actin filament binding)	mmu:71409(Fmnl2)	mmu04820(Cytoskeleton in muscle cells)	Nuclear	PF06367(Diaphanous FH3 Domain);PF06371(Diaphanous GTPase-binding Domain);PF02181(Formin Homology 2 Domain)
A2APY7	Arginine-hydroxylase NDUFAF5, mitochondrial	Ndufaf5	A2APY7	A2APY7	Ndufaf5	Arginine-hydroxylase NDUFAF5, mitochondrial	NDUF5_MOUSE	10	11971.1	29579.8	30391.7	24160	33261.1	22770.5	19645.3	33927.7	38058.3	26315.9	19704	21685.7	15852.8	28156	14156.8	23193.5	35171.2	34759.9	23810.9	20479.7	0.29409	NA	GO:0030961(BP:peptidyl-arginine hydroxylation);GO:0032259(BP:methylation);GO:0032981(BP:mitochondrial respiratory chain complex I assembly);GO:0005739(CC:mitochondrion);GO:0099617(CC:matrix side of mitochondrial inner membrane);GO:0008757(MF:S-adenosylmethionine-dependent methyltransferase activity);GO:0016491(MF:oxidoreductase activity)	mmu:69487(Ndufaf5)	mmu04714(Thermogenesis)	Mitochondrial	PF08241(Methyltransferase domain)
A2AQ07	Tubulin beta-1 chain	Tubb1	A2AQ07	A2AQ07	Tubb1	Tubulin beta-1 chain	TBB1_MOUSE	18	145382	62532.9	85262.2	115694	75546.1	149118	224004	64603.9	133685	191763	49486.3	73831.4	61900.2	57716.8	34566.7	138794	62320.8	118941	88695	87008.9	0.00951175	Glu-AS	GO:0000226(BP:microtubule cytoskeleton organization);GO:0000278(BP:mitotic cell cycle);GO:0007017(BP:microtubule-based process);GO:0030220(BP:platelet formation);GO:0030878(BP:thyroid gland development);GO:0046785(BP:microtubule polymerization);GO:0051225(BP:spindle assembly);GO:0070327(BP:thyroid hormone transport);GO:0070527(BP:platelet aggregation);GO:0005737(CC:cytoplasm);GO:0005874(CC:microt…	mmu:545486(Tubb1)	mmu04145(Phagosome);mmu04540(Gap junction);mmu04814(Motor proteins);mmu05132(Salmonella infection);mmu05010(Alzheimer disease);mmu05012(Parkinson disease);mmu05014(Amyotrophic lateral sclerosis);mmu05016(Huntington disease);mmu05020(Prion disease);mmu05022(Pathways of neurodegeneration - multiple diseases)	Cytoplasmic	PF03953(Tubulin C-terminal domain);PF00091(Tubulin/FtsZ family, GTPase domain)
A2AQ25	Sickle tail protein	Skt	A2AQ25	A2AQ25	Skt	Sickle tail protein	SKT_MOUSE	17	22116.1	25136.8	30254.7	25809.6	22454.3	18830.3	15592.5	25278	23509.5	25178	23768.5	26443.8	26973.5	25463.6	23005.2	20912	24818.4	21041.3	24340.1	22019.6	0.194075	NA	GO:0048706(BP:embryonic skeletal system development);GO:0005737(CC:cytoplasm);GO:0005813(CC:centrosome)	mmu:208618		Nuclear	PF03915(Actin interacting protein 3)
A2AR02	Peptidyl-prolyl cis-trans isomerase G	Ppig	A2AR02	A2AR02	Ppig	Peptidyl-prolyl cis-trans isomerase G	PPIG_MOUSE	1			27887.6	24180.9				8587.59	21381.3		18000.9		22315.7							19598.3	0.428696	NA	GO:0000413(BP:protein peptidyl-prolyl isomerization);GO:0006457(BP:protein folding);GO:0005634(CC:nucleus);GO:0005737(CC:cytoplasm);GO:0005829(CC:cytosol);GO:0016363(CC:nuclear matrix);GO:0016607(CC:nuclear speck);GO:0003755(MF:peptidyl-prolyl cis-trans isomerase activity);GO:0016018(MF:cyclosporin A binding)	mmu:228005		Nuclear	PF00160(Cyclophilin type peptidyl-prolyl cis-trans isomerase/CLD)
A2ARA8	Integrin alpha-8	Itga8	A2ARA8	A2ARA8	Itga8	Integrin alpha-8	ITA8_MOUSE	44	274076	524733	336334	326774	513246	508106	883915	304914	484412	335091	330993	344386	225367	369040	272294	342979	528902	384891	451117	452867	0.196847	NA	GO:0001656(BP:metanephros development);GO:0001822(BP:kidney development);GO:0007160(BP:cell-matrix adhesion);GO:0007179(BP:transforming growth factor beta receptor signaling pathway);GO:0007229(BP:integrin-mediated signaling pathway);GO:0007399(BP:nervous system development);GO:0007613(BP:memory);GO:0030030(BP:cell projection organization);GO:0030198(BP:extracellular matrix organization);GO:00305…	mmu:241226(Itga8)	mmu04151(PI3K-Akt signaling pathway);mmu04512(ECM-receptor interaction);mmu04514(Cell adhesion molecules);mmu04510(Focal adhesion);mmu04820(Cytoskeleton in muscle cells);mmu04810(Regulation of actin cytoskeleton);mmu05165(Human papillomavirus infection);mmu05410(Hypertrophic cardiomyopathy);mmu05412(Arrhythmogenic right ventricular cardiomyopathy);mmu05414(Dilated cardiomyopathy)	PlasmaMembrane;Cytoplasmic	PF08441(Integrin alpha Ig-like domain 1);PF00357(Integrin alpha cytoplasmic region);PF01839(FG-GAP repeat);PF20805(Integrin alpha Ig-like domain 2);PF20806(Integrin alpha Ig-like domain 3)
A2ARP1	Inositol hexakisphosphate and diphosphoinositol-pentakisphosphate kinase 1	Ppip5k1	A2ARP1	A2ARP1	Ppip5k1	Inositol hexakisphosphate and diphosphoinositol-pentakisphosphate kinase 1	VIP1_MOUSE	4	7533.06	6987.72	9859.66	9519.83	11441.6	10072.4	7865.52	6415.96	11812.2	5929.8	6842.22	7646.91	4529.46	7404.35	8124.87	7696.85	7433.43	10224.6	9175.89	8924.03	0.278124	NA	GO:0006020(BP:inositol metabolic process);GO:0016310(BP:phosphorylation);GO:0032958(BP:inositol phosphate biosynthetic process);GO:0005829(CC:cytosol);GO:0005886(CC:plasma membrane);GO:0000827(MF:inositol-1,3,4,5,6-pentakisphosphate kinase activity);GO:0000828(MF:inositol hexakisphosphate kinase activity);GO:0000829(MF:inositol heptakisphosphate kinase activity);GO:0000832(MF:inositol hexakisphos…	mmu:327655(Ppip5k1)	mmu04070(Phosphatidylinositol signaling system)	Nuclear	PF00328(Histidine phosphatase superfamily (branch 2));PF18086(Diphosphoinositol pentakisphosphate kinase 2 N-terminal domain)
A2ASQ1	Agrin	Agrn	A2ASQ1	A2ASQ1	Agrn	Agrin	AGRIN_MOUSE	53	65898.7	56922.1	53183.4	55455.8	51516.8	69480	95709.5	52965.4	59448.7	73672.1	63572.2	61272.8	66323.4	49908.6	63972.5	76200.3	59748.4	53650	67890.8	61393.9	0.234722	NA	GO:0001932(BP:regulation of protein phosphorylation);GO:0001934(BP:positive regulation of protein phosphorylation);GO:0007009(BP:plasma membrane organization);GO:0007268(BP:chemical synaptic transmission);GO:0007416(BP:synapse assembly);GO:0007528(BP:neuromuscular junction development);GO:0015031(BP:protein transport);GO:0030154(BP:cell differentiation);GO:0032092(BP:positive regulation of protei…			Extracellular	PF00008(EGF-like domain);PF00054(Laminin G domain);PF01390(SEA domain);PF00053(Laminin EGF domain);PF00050(Kazal-type serine protease inhibitor domain);PF07648(Kazal-type serine protease inhibitor domain)
A2ASS6	Titin	Ttn	A2ASS6	A2ASS6	Ttn	Titin	TITIN_MOUSE	1619	134896	208298	1029830	487319	1076880	196792	122389	585925	268723	381400	160690	91110.8	148506	650733	96952.8	105539	270280	1178890	254562	97360.4	0.439058	NA	GO:0001701(BP:in utero embryonic development);GO:0001756(BP:somitogenesis);GO:0003007(BP:heart morphogenesis);GO:0003300(BP:cardiac muscle hypertrophy);GO:0006936(BP:muscle contraction);GO:0007507(BP:heart development);GO:0007512(BP:adult heart development);GO:0010628(BP:positive regulation of gene expression);GO:0010737(BP:protein kinase A signaling);GO:0016310(BP:phosphorylation);GO:0021591(BP:…			Cytoplasmic;Nuclear	PF00041(Fibronectin type III domain);PF18362(Tri-helix bundle domain);PF02818(PPAK motif);PF07679(Immunoglobulin I-set domain);PF00069(Protein kinase domain);PF09042(Titin Z)
A2AT37	Regulator of nonsense transcripts 2	Upf2	A2AT37	A2AT37	Upf2	Regulator of nonsense transcripts 2	RENT2_MOUSE	8		27248.4	29421.5	28147.1	35119.6	32930.7	34706.9	31357.1	29655.5	27784	29644	27093.6	29610.3	27465.1	33492.5	26729.3	36797.6	36100.1	26302.2	32026.9	0.756637	NA	GO:0000184(BP:nuclear-transcribed mRNA catabolic process, nonsense-mediated decay);GO:0001889(BP:liver development);GO:0006986(BP:response to unfolded protein);GO:0031100(BP:animal organ regeneration);GO:0005634(CC:nucleus);GO:0005737(CC:cytoplasm);GO:0005829(CC:cytosol);GO:0005844(CC:polysome);GO:0035145(CC:exon-exon junction complex);GO:0036464(CC:cytoplasmic ribonucleoprotein granule);GO:00484…	mmu:326622(Upf2)	mmu03013(Nucleocytoplasmic transport);mmu03015(mRNA surveillance pathway)	Nuclear	PF04050(Up-frameshift suppressor 2);PF02854(MIF4G domain)
A2ATU0	2-oxoadipate dehydrogenase complex component E1	Dhtkd1	A2ATU0	A2ATU0	Dhtkd1	2-oxoadipate dehydrogenase complex component E1	DHTK1_MOUSE	10		20543.1				21027.5	18361.7	11992.7	17976	28497.4	27721	24673.5	29805.8	24129.3	17613.2	24683.4	11984.9	22502.4	26135	18857.8	0.495103	NA	GO:0002244(BP:hematopoietic progenitor cell differentiation);GO:0006091(BP:generation of precursor metabolites and energy);GO:0006096(BP:glycolytic process);GO:0006099(BP:tricarboxylic acid cycle);GO:0005739(CC:mitochondrion);GO:0004591(MF:oxoglutarate dehydrogenase (succinyl-transferring) activity);GO:0030976(MF:thiamine pyrophosphate binding)	mmu:209692(Dhtkd1)	mmu00310(Lysine degradation);mmu00380(Tryptophan metabolism);mmu00785(Lipoic acid metabolism)	Cytoplasmic	PF02779(Transketolase, pyrimidine binding domain);PF00676(Dehydrogenase E1 component);PF16870(2-oxoglutarate dehydrogenase C-terminal)
A2AUC9	Kelch-like protein 41	Klhl41	A2AUC9	A2AUC9	Klhl41	Kelch-like protein 41	KLH41_MOUSE	15	66824.6	46128.4	149407	66179.3	88094.6	46575.6	43363.4	53036.9	25611.6	61996.9		44262.2	42089.7	87554.8	21370.3		52320.4	218137	39339.6	53500.5	0.395156	NA	GO:0016567(BP:protein ubiquitination);GO:0030239(BP:myofibril assembly);GO:0031269(BP:pseudopodium assembly);GO:0035914(BP:skeletal muscle cell differentiation);GO:0045661(BP:regulation of myoblast differentiation);GO:2000291(BP:regulation of myoblast proliferation);GO:2001014(BP:regulation of skeletal muscle cell differentiation);GO:0001726(CC:ruffle);GO:0005654(CC:nucleoplasm);GO:0005737(CC:cyt…	mmu:228003		Cytoplasmic	PF00651(BTB/POZ domain);PF01344(Kelch motif);PF07707(BTB And C-terminal Kelch)
A2AVZ9	Equilibrative nucleobase transporter 1	Slc43a3	A2AVZ9	A2AVZ9	Slc43a3	Equilibrative nucleobase transporter 1	S43A3_MOUSE	3	24812.2	30770.7	24303.6	18518.3	12222.4	31414.5	36037.1	20717.9	20198.2	27257.3	44400.4	40125	33634.1	23619.1	46501.5	15425.1	7257.92	15767.4	21926.1	32538.7	0.0114676	Glu-AS-Glu;Glu-control	GO:0035344(BP:hypoxanthine transport);GO:0016323(CC:basolateral plasma membrane);GO:0015207(MF:adenine transmembrane transporter activity);GO:0015208(MF:guanine transmembrane transporter activity);GO:0015245(MF:fatty acid transmembrane transporter activity);GO:0042910(MF:xenobiotic transmembrane transporter activity)	mmu:58207		PlasmaMembrane	PF07690(Major Facilitator Superfamily)
A2AWA9	Rab GTPase-activating protein 1	Rabgap1	A2AWA9	A2AWA9	Rabgap1	Rab GTPase-activating protein 1	RBGP1_MOUSE	15	64650.4	69531.9	75740.3	55053.5	85065.8	62260.2	65934.8	51914.7	47175.2	58551.5	63308.7	61636.3	59688.2	55288.1	58611.4	63768.8	49701.4	65110.2	50091.3	53370.4	0.0544053	NA	GO:0007049(BP:cell cycle);GO:0005815(CC:microtubule organizing center);GO:0005829(CC:cytosol);GO:0005096(MF:GTPase activator activity);GO:0031267(MF:small GTPase binding)	mmu:227800		Nuclear	PF00566(Rab-GTPase-TBC domain);PF00640(Phosphotyrosine interaction domain (PTB/PID));PF12473(Kinesin protein)
A2AX52	Collagen alpha-4(VI) chain	Col6a4	A2AX52	A2AX52	Col6a4	Collagen alpha-4(VI) chain	CO6A4_MOUSE	10	8527.68	13334.2	12604.5	11858.1	9319.05	9572.88		4683.55		5995.57	10974.6	4051.36	16089.9	7166.69	26263.1	7520.09			8587.9	6264.6	0.358662	NA	GO:0007155(BP:cell adhesion);GO:0030198(BP:extracellular matrix organization);GO:0005576(CC:extracellular region);GO:0005581(CC:collagen trimer);GO:0031012(CC:extracellular matrix);GO:0032991(CC:protein-containing complex);GO:0062023(CC:collagen-containing extracellular matrix);GO:0005518(MF:collagen binding)	mmu:68553(Col6a4)	mmu04151(PI3K-Akt signaling pathway);mmu04512(ECM-receptor interaction);mmu04510(Focal adhesion);mmu04820(Cytoskeleton in muscle cells);mmu04974(Protein digestion and absorption);mmu05165(Human papillomavirus infection)	Cytoplasmic;Nuclear	PF01391(Collagen triple helix repeat (20 copies));PF00092(von Willebrand factor type A domain)
A2BDX3	Adenylyltransferase and sulfurtransferase MOCS3	Mocs3	A2BDX3	A2BDX3	Mocs3	Adenylyltransferase and sulfurtransferase MOCS3	MOCS3_MOUSE	9	118635	94426.7	97049.1	101628	108017	75613.9	75680.9	92650	72593	90964.9	79772.6	83673.1	91521	95276.1	56517.4	96616.2	73717.7	76725.1	100384	66116.6	0.0304926	NA	GO:0002098(BP:tRNA wobble uridine modification);GO:0002143(BP:tRNA wobble position uridine thiolation);GO:0006777(BP:Mo-molybdopterin cofactor biosynthetic process);GO:0032324(BP:molybdopterin cofactor biosynthetic process);GO:0032447(BP:protein urmylation);GO:0034227(BP:tRNA thio-modification);GO:0043545(BP:molybdopterin cofactor metabolic process);GO:0005737(CC:cytoplasm);GO:0005829(CC:cytosol)…	mmu:69372(Mocs3)	mmu04122(Sulfur relay system)	Cytoplasmic	PF00581(Rhodanese-like domain);PF00899(ThiF family)
A2BE28	Ribosomal biogenesis protein LAS1L	Las1l	A2BE28	A2BE28	Las1l	Ribosomal biogenesis protein LAS1L	LAS1L_MOUSE	2	6558.55	9035.2	9489.86	4748.57	12233.3	7630.41	10209.2	15370.8	8438.33	8364.37	12739.5	11969.7	15299.1	7825.17	10213.9	5741.63	12864.5	11377.1	10095.6		0.434281	NA	GO:0000460(BP:maturation of 5.8S rRNA);GO:0000470(BP:maturation of LSU-rRNA);GO:0005730(CC:nucleolus);GO:0030687(CC:preribosome, large subunit precursor);GO:0071339(CC:MLL1 complex);GO:0090730(CC:Las1 complex);GO:0004519(MF:endonuclease activity)	mmu:76130		Nuclear	PF04031(Las1-like)
A2BH40	AT-rich interactive domain-containing protein 1A	Arid1a	A2BH40	A2BH40	Arid1a	AT-rich interactive domain-containing protein 1A	ARI1A_MOUSE	11	14426.8	14468.1	15708.3	12836.6	13472.5	13202.5	8577.85	15268.6	8342.09	8139.55	15740.2	13986.2	12421.9	7851.74	12027.8	9390.94	9246.05	11218.2	8796.95	10726.4	0.0458486	control-AS-Glu	GO:0000122(BP:negative regulation of transcription by RNA polymerase II);GO:0001704(BP:formation of primary germ layer);GO:0001843(BP:neural tube closure);GO:0003205(BP:cardiac chamber development);GO:0003408(BP:optic cup formation involved in camera-type eye development);GO:0006325(BP:chromatin organization);GO:0006337(BP:nucleosome disassembly);GO:0006338(BP:chromatin remodeling);GO:0006357(BP:…	mmu:93760(Arid1a)	mmu03082(ATP-dependent chromatin remodeling);mmu04714(Thermogenesis);mmu05225(Hepatocellular carcinoma)	Nuclear	PF01388(ARID/BRIGHT DNA binding domain);PF12031(SWI/SNF-like complex subunit BAF250/Osa)
A2CG49	Kalirin	Kalrn	A2CG49	A2CG49	Kalrn	Kalirin	KALRN_MOUSE	6	11760.6	11721.4	5250.68	2855.61	8482.02	9513.09	13303.1	6561.87	5868.7	9837.24	7306.53	5425.19	7097.21	4786.75	5718.95	9797.96	4828.7	5580.3	10123.4	5927.77	0.42969	NA	GO:0007399(BP:nervous system development);GO:0007409(BP:axonogenesis);GO:0007411(BP:axon guidance);GO:0007528(BP:neuromuscular junction development);GO:0007595(BP:lactation);GO:0007613(BP:memory);GO:0008344(BP:adult locomotory behavior);GO:0016310(BP:phosphorylation);GO:0035176(BP:social behavior);GO:0035556(BP:intracellular signal transduction);GO:0042711(BP:maternal behavior);GO:0046959(BP:habi…	mmu:545156		Nuclear	PF00621(RhoGEF domain);PF00435(Spectrin repeat);PF13716(Divergent CRAL/TRIO domain);PF07679(Immunoglobulin I-set domain);PF00069(Protein kinase domain);PF00041(Fibronectin type III domain);PF00018(SH3 domain);PF16609(SH3-RhoGEF linking unstructured region);PF00169(PH domain)
A2RSJ4	Bridge-like lipid transfer protein family member 3B	Bltp3b	A2RSJ4	A2RSJ4	Bltp3b	Bridge-like lipid transfer protein family member 3B	BLT3B_MOUSE	6	7728.49	22704.5	27677.7	23352.7	24393.3	23736.7	22189.9	22208.9	24890	15032.3	22995.9	13318.8	14690	15922.5	13485.8	16918.7	30118.7	20635.7	18277.6	18987.6	0.36363	NA	GO:0034498(BP:early endosome to Golgi transport);GO:0120009(BP:intermembrane lipid transfer);GO:0005769(CC:early endosome);GO:0005829(CC:cytosol);GO:0042803(MF:protein homodimerization activity);GO:0062069(MF:GARP complex binding);GO:0120013(MF:lipid transfer activity)	mmu:75089		Nuclear	PF12624(VPS13-like, N-terminal)
A2RSX7	tRNA wybutosine-synthesizing protein 5	Tyw5	A2RSX7	A2RSX7	Tyw5	tRNA wybutosine-synthesizing protein 5	TYW5_MOUSE	3	24124.4	17146.9	17740.9	23957.8	28624.8	14370.7	11592.2	22814.4	23880.4	19270.7	21630.5	25447.4	18488.7	16347.7	23723.2	14315.9	21302.3	23407.7	16245.2	17533.8	0.440437	NA	GO:0031591(BP:wybutosine biosynthetic process);GO:0000049(MF:tRNA binding);GO:0005506(MF:iron ion binding);GO:0016706(MF:2-oxoglutarate-dependent dioxygenase activity);GO:0042803(MF:protein homodimerization activity);GO:0102524(MF:tRNAPhe (7-(3-amino-3-carboxypropyl)wyosine37-C2)-hydroxylase activity)	mmu:68736		Cytoplasmic	PF13621(Cupin-like domain)
A2RSY6	TRMT1-like protein	Trmt1l	A2RSY6	A2RSY6	Trmt1l	TRMT1-like protein	TRM1L_MOUSE	4		6346.5	8681.45	10597.2	5894.76	8820.23	7660.21	6170.57		11448.4	9590.65	6307.89	12758.9	11487.9	19054.6	8016.04	13291.4			9754.65	0.320404	NA	GO:0002940(BP:tRNA N2-guanine methylation);GO:0008344(BP:adult locomotory behavior);GO:0030534(BP:adult behavior);GO:0005634(CC:nucleus);GO:0000049(MF:tRNA binding);GO:0004809(MF:tRNA (guanine-N2-)-methyltransferase activity);GO:0046872(MF:metal ion binding)	mmu:98685		Nuclear	PF02005(N2,N2-dimethylguanosine tRNA methyltransferase)
A2RT60	Serine protease HTRA4	Htra4	A2RT60	A2RT60	Htra4	Serine protease HTRA4	HTRA4_MOUSE	2	26376.3	34415.3	33060.1	44862.4	36159	33917.9	2564.17		45496.3	29229.2	31750.9	41038.9		39643.9		30371.9				35050.4	0.684652	NA	GO:0006508(BP:proteolysis);GO:0012501(BP:programmed cell death);GO:0043065(BP:positive regulation of apoptotic process);GO:0005576(CC:extracellular region);GO:0004175(MF:endopeptidase activity);GO:0004252(MF:serine-type endopeptidase activity);GO:0042802(MF:identical protein binding)	mmu:330723		Extracellular	PF07648(Kazal-type serine protease inhibitor domain);PF13365(Trypsin-like peptidase domain);PF00219(Insulin-like growth factor binding protein);PF17820(PDZ domain)
A2RT67	DENN domain-containing protein 3	Dennd3	A2RT67	A2RT67	Dennd3	DENN domain-containing protein 3	DEND3_MOUSE	3		16170.2	10835.1	10847.8		10418.4		14863.5	9014.98	7259.3	13439.3		18493.3	14572.6	11752.8		9928.51	9546.04	6901.71		0.0952528	NA	GO:0008333(BP:endosome to lysosome transport);GO:0030163(BP:protein catabolic process);GO:0032483(BP:regulation of Rab protein signal transduction);GO:0031410(CC:cytoplasmic vesicle);GO:0005085(MF:guanyl-nucleotide exchange factor activity)	mmu:105841		Nuclear	PF02141(DENN (AEX-3) domain)
A3KFX0	Cytosolic 5'-nucleotidase 1A	Nt5c1a	A3KFX0	A3KFX0	Nt5c1a	Cytosolic 5'-nucleotidase 1A	5NT1A_MOUSE	1						20227.2					12206.6	15442.2									1	NA	GO:0000255(BP:allantoin metabolic process);GO:0006196(BP:AMP catabolic process);GO:0006204(BP:IMP catabolic process);GO:0009128(BP:purine nucleoside monophosphate catabolic process);GO:0043605(BP:cellular amide catabolic process);GO:0046055(BP:dGMP catabolic process);GO:0046059(BP:dAMP catabolic process);GO:0046085(BP:adenosine metabolic process);GO:0005829(CC:cytosol);GO:0000166(MF:nucleotide bi…	mmu:230718(Nt5c1a)	mmu01232(Nucleotide metabolism);mmu00230(Purine metabolism);mmu00240(Pyrimidine metabolism);mmu00760(Nicotinate and nicotinamide metabolism)	Cytoplasmic	PF06189(5'-nucleotidase)
A3KG59	Xaa-Arg dipeptidase	Pm20d2	A3KG59	A3KG59	Pm20d2	Xaa-Arg dipeptidase	P20D2_MOUSE	4	14800.8	13197.4	22697.9	20350.8	23216.1	21560.6	14106.7	23620.4	13647.8	13829.7	16393.1	17976.4		23299.4	19452.9		11755.6	24198.4	18183.8	14492.6	0.870169	NA	GO:0006508(BP:proteolysis);GO:0051246(BP:regulation of protein metabolic process);GO:0005654(CC:nucleoplasm);GO:0004180(MF:carboxypeptidase activity);GO:0016805(MF:dipeptidase activity);GO:0042802(MF:identical protein binding)	mmu:242377		Cytoplasmic	PF01546(Peptidase family M20/M25/M40);PF07687(Peptidase dimerisation domain)
A3KGB4	TBC1 domain family member 8B	Tbc1d8b	A3KGB4	A3KGB4	Tbc1d8b	TBC1 domain family member 8B	TBC8B_MOUSE	11	13562.8	14450.8	14319.1	13186.5	23406.4	13412.1	14112.4	13441.5	12934.4	11773.4	13850.5	10296.5	13497.6	13572.1	14252.7	18595.3	14807.7	13995.1	14721.8	11167.8	0.349581	NA	GO:0003094(BP:glomerular filtration);GO:0016192(BP:vesicle-mediated transport);GO:0005829(CC:cytosol);GO:0005096(MF:GTPase activator activity);GO:0005509(MF:calcium ion binding)	mmu:245638		Cytoplasmic;Nuclear	PF02893(GRAM domain);PF00566(Rab-GTPase-TBC domain)
A3KGF9	Coiled-coil domain-containing protein 9B	Ccdc9b	A3KGF9	A3KGF9	Ccdc9b	Coiled-coil domain-containing protein 9B	CCD9B_MOUSE	1						5825.48			6582.92											6837.6	1	NA		mmu:214239		Nuclear	PF15266(Domain of unknown function (DUF4594))
A3KGS3	Ral GTPase-activating protein subunit alpha-2	Ralgapa2	A3KGS3	A3KGS3	Ralgapa2	Ral GTPase-activating protein subunit alpha-2	RGPA2_MOUSE	11	8043.74	9485.35	13297	10590.2	11206.2	10764.7	7712.59	12260.7	11361.4	7903.41	11770.7	10706.3	7997.66	12905.5	11444.9	10798	11935.8	14367.4	11175.2	11788	0.383933	NA	GO:0032484(BP:Ral protein signal transduction);GO:0032880(BP:regulation of protein localization);GO:0051056(BP:regulation of small GTPase mediated signal transduction);GO:0060178(BP:regulation of exocyst localization);GO:0090630(BP:activation of GTPase activity);GO:0005634(CC:nucleus);GO:0005737(CC:cytoplasm);GO:0005829(CC:cytosol);GO:0005886(CC:plasma membrane);GO:0005096(MF:GTPase activator act…	mmu:241694(Ralgapa2)	mmu04014(Ras signaling pathway)	PlasmaMembrane	PF20412(RALGAPB N-terminal domain);PF02145(Rap/ran-GAP)
A3KMP2	Tetratricopeptide repeat protein 38	Ttc38	A3KMP2	A3KMP2	Ttc38	Tetratricopeptide repeat protein 38	TTC38_MOUSE	31	82254.1	156752	131504	111159	174611	106665	78129.3	112677	135334	101076	106459	108058	94446	147509	80109.8	85801.8	125430	124998	111404	110046	0.415039	NA		mmu:239570		Extracellular;Cytoplasmic
A6H584	Collagen alpha-5(VI) chain	Col6a5	A6H584	A6H584	Col6a5	Collagen alpha-5(VI) chain	CO6A5_MOUSE	108	420290	234458	329829	239647	92563.6	260426	144431	85524.5	75306.6	352840	397246	345767	486673	173254	464096	372949	100404	124376	206617	315626	0.12046	NA	GO:0007155(BP:cell adhesion);GO:0005576(CC:extracellular region);GO:0005581(CC:collagen trimer);GO:0031012(CC:extracellular matrix);GO:0062023(CC:collagen-containing extracellular matrix)	mmu:665033(Col6a5)	mmu04151(PI3K-Akt signaling pathway);mmu04512(ECM-receptor interaction);mmu04510(Focal adhesion);mmu04820(Cytoskeleton in muscle cells);mmu04974(Protein digestion and absorption);mmu05165(Human papillomavirus infection)	Nuclear	PF00092(von Willebrand factor type A domain);PF01391(Collagen triple helix repeat (20 copies))
A6H5X4	PHD finger protein 11	Phf11	A6H5X4	A6H5X4	Phf11	PHD finger protein 11	PHF11_MOUSE	3	6631.15	9264.56	9801.75	7283.54		5041.34	14890.3	6662.17	10556.2	9213.81	6582.72	6547.31	9094.01	3896.88	5944.11	9056.06	4033.05	3883.78	8632.77	10634.4	0.431517	NA	GO:0005634(CC:nucleus);GO:0005654(CC:nucleoplasm);GO:0031965(CC:nuclear membrane);GO:0046872(MF:metal ion binding)	mmu:219132		Nuclear	PF13771(PHD-like zinc-binding domain)
A6H5Y3	Methionine synthase	Mtr	A6H5Y3	A6H5Y3	Mtr	Methionine synthase	METH_MOUSE	9	21165.9	27095.2	23759.5	24065.7	27966.5	30887.2	21150.1	26810.8	23435	27057.3	28566.7	36587	29489.7	31669.6	31892.3	30323.9	22065.2	22909.9	27725.5	23321.5	0.016131	Glu-AS-Glu;Glu-control	GO:0006555(BP:methionine metabolic process);GO:0009086(BP:methionine biosynthetic process);GO:0009235(BP:cobalamin metabolic process);GO:0031103(BP:axon regeneration);GO:0032259(BP:methylation);GO:0046653(BP:tetrahydrofolate metabolic process);GO:0048678(BP:response to axon injury);GO:0050667(BP:homocysteine metabolic process);GO:0071732(BP:cellular response to nitric oxide);GO:0005829(CC:cytosol…	mmu:238505(Mtr)	mmu00270(Cysteine and methionine metabolism);mmu00450(Selenocompound metabolism);mmu00670(One carbon pool by folate);mmu04980(Cobalamin transport and metabolism)	Cytoplasmic	PF02574(Homocysteine S-methyltransferase);PF02607(B12 binding domain);PF02310(B12 binding domain);PF02965(Vitamin B12 dependent methionine synthase, activation domain);PF00809(Pterin binding enzyme)
A6H5Z3	Exocyst complex component 6B	Exoc6b	A6H5Z3	A6H5Z3	Exoc6b	Exocyst complex component 6B	EXC6B_MOUSE	15	9650.82	9767.06	8485.05	8937.77	8327.65	9970.83	11738.5	6540.45	9274.07	11127.4	6985.82	9709.5	9424.74	8063.44	9007.02	9917.08	9883.54	8735.75	11847.7	9339.8	0.405333	NA	GO:0000281(BP:mitotic cytokinesis);GO:0006886(BP:intracellular protein transport);GO:0006887(BP:exocytosis);GO:0006893(BP:Golgi to plasma membrane transport);GO:0006904(BP:vesicle docking involved in exocytosis);GO:0090148(BP:membrane fission);GO:0090522(BP:vesicle tethering involved in exocytosis);GO:0000145(CC:exocyst)	mmu:75914		Nuclear	PF20651(Exocyst complex component EXOC6/Sec15, N-terminal);PF04091(Exocyst complex subunit Sec15 C-terminal)
A6H611	Mitochondrial intermediate peptidase	Mipep	A6H611	A6H611	Mipep	Mitochondrial intermediate peptidase	MIPEP_MOUSE	22	45716.7	52635.4	54293.1	56784.3	68266.4	51555.7	37863.5	59648.4	76102.7	47574.4	42207.3	58194.1	42562.9	71209	29334.4	38022.7	59435.5	79117.5	55311.9	60726.1	0.720785	NA	GO:0006518(BP:peptide metabolic process);GO:0006627(BP:protein processing involved in protein targeting to mitochondrion);GO:0005739(CC:mitochondrion);GO:0005759(CC:mitochondrial matrix);GO:0004175(MF:endopeptidase activity);GO:0004222(MF:metalloendopeptidase activity);GO:0046872(MF:metal ion binding)	mmu:70478		Mitochondrial	PF01432(Peptidase family M3)
A6H630	Damage-control phosphatase ARMT1	Armt1	A6H630	A6H630	Armt1	Damage-control phosphatase ARMT1	ARMT1_MOUSE	8	22114	26803.1	35282.5	34212.4	30122.1	25611.8	13426.5	21736.5	24772.5	23930.6	20925.3	20132.3	23098.7	26843.8	17119.3	19306.9	24436.2	32070.7	19173.9	26314	0.0654751	NA	GO:0006974(BP:cellular response to DNA damage stimulus);GO:0032259(BP:methylation);GO:0008757(MF:S-adenosylmethionine-dependent methyltransferase activity);GO:0008983(MF:protein-glutamate O-methyltransferase activity);GO:0016791(MF:phosphatase activity);GO:0019899(MF:enzyme binding);GO:0046872(MF:metal ion binding);GO:0051998(MF:protein carboxyl O-methyltransferase activity);GO:0097023(MF:fructos…	mmu:73419		Cytoplasmic	PF01937(Damage-control phosphatase ARMT1-like domain)
A6H6A9	Rab GTPase-activating protein 1-like	Rabgap1l	A6H6A9	A6H6A9	Rabgap1l	Rab GTPase-activating protein 1-like	RBG1L_MOUSE	3	15389.5		9280.21	6445.43	10672.6	12048.1	7043.3	19998.6	12763.8	14711.4	9649.64	12918.8	11299.4	13648	6016.93	8517.89	7273.99	6485.98	10127.4	9127.66	0.190468	NA	GO:0006897(BP:endocytosis);GO:0015031(BP:protein transport);GO:0032880(BP:regulation of protein localization);GO:0035855(BP:megakaryocyte development);GO:0005634(CC:nucleus);GO:0005769(CC:early endosome);GO:0005794(CC:Golgi apparatus);GO:0005096(MF:GTPase activator activity);GO:0031267(MF:small GTPase binding)	mmu:29809		Cytoplasmic;Nuclear	PF00566(Rab-GTPase-TBC domain);PF12473(Kinesin protein)
A6H6E2	Multimerin-2	Mmrn2	A6H6E2	A6H6E2	Mmrn2	Multimerin-2	MMRN2_MOUSE	14	65845.6	62661.3	56184.3	49339	51950	50448.5	60221.3	37488.5	46456.4	50841.3	54698.1	62219.4	67160.7	55567.3	67707.5	57818.8	52960.2	44968.3	58575.5	57090.9	0.0671462	NA	GO:0002042(BP:cell migration involved in sprouting angiogenesis);GO:0007155(BP:cell adhesion);GO:0008285(BP:negative regulation of cell population proliferation);GO:0030336(BP:negative regulation of cell migration);GO:0030948(BP:negative regulation of vascular endothelial growth factor receptor signaling pathway);GO:0090051(BP:negative regulation of cell migration involved in sprouting angiogenes…	mmu:105450		Cytoplasmic	PF07546(EMI domain);PF00386(C1q domain)
A6H8H2	DENN domain-containing protein 4C	Dennd4c	A6H8H2	A6H8H2	Dennd4c	DENN domain-containing protein 4C	DEN4C_MOUSE	15	37992.7	33157	38285.3	38597.8	31479.4	29985	30047.2	34944.4	32928.4	33152.6	28358.8	32302.8	31207.7	31499.3	27209.6	23567	32126.6	38904.8	32383.3	41492	0.203511	NA	GO:0015031(BP:protein transport);GO:0032483(BP:regulation of Rab protein signal transduction);GO:0032869(BP:cellular response to insulin stimulus);GO:0072659(BP:protein localization to plasma membrane);GO:0005794(CC:Golgi apparatus);GO:0005829(CC:cytosol);GO:0005886(CC:plasma membrane);GO:0030659(CC:cytoplasmic vesicle membrane);GO:0030904(CC:retromer complex);GO:0031410(CC:cytoplasmic vesicle);G…	mmu:329877		Nuclear	PF03455(dDENN domain);PF02141(DENN (AEX-3) domain);PF03456(uDENN domain)
A6X8Z5	Rho GTPase-activating protein 31	Arhgap31	A6X8Z5	A6X8Z5	Arhgap31	Rho GTPase-activating protein 31	RHG31_MOUSE	5	10720.2	11049.2	13355.2	8470.16	11212.4	11323	10165	11708.4	7616.34	11676.1	12777.4	7150.08	14874.7	9809.46	8626.21	9125.36	8748.92	10266.8	9140.37	14420.3	0.977372	NA	GO:0007264(BP:small GTPase mediated signal transduction);GO:0005925(CC:focal adhesion);GO:0030027(CC:lamellipodium);GO:0005096(MF:GTPase activator activity);GO:0017124(MF:SH3 domain binding)	mmu:12549		Nuclear	PF00620(RhoGAP domain)
A6X935	Inter alpha-trypsin inhibitor, heavy chain 4	Itih4	A6X935	A6X935	Itih4	Inter alpha-trypsin inhibitor, heavy chain 4	ITIH4_MOUSE	61	577314	319595	459626	504250	172556	528343	333201	490940	380068	315864	156649	481607	186616	264638	455017	416739	404846	271030	243711	483435	0.593841	NA	GO:0006953(BP:acute-phase response);GO:0030212(BP:hyaluronan metabolic process);GO:0034097(BP:response to cytokine);GO:0005615(CC:extracellular space);GO:0005737(CC:cytoplasm);GO:0005886(CC:plasma membrane);GO:0062023(CC:collagen-containing extracellular matrix);GO:0004867(MF:serine-type endopeptidase inhibitor activity)	mmu:16427		Cytoplasmic	PF06668(Inter-alpha-trypsin inhibitor heavy chain C-terminus);PF00092(von Willebrand factor type A domain);PF08487(Vault protein inter-alpha-trypsin domain)
B1AR13	CDGSH iron-sulfur domain-containing protein 3, mitochondrial	Cisd3	B1AR13	B1AR13	Cisd3	CDGSH iron-sulfur domain-containing protein 3, mitochondrial	CISD3_MOUSE	10	90796.1	201727	423779	496372	267514	430195	277587	499771	761472	266926	265915	489577	267020	565893	165107	265877	611316	613642	479974	542947	0.256934	NA	GO:0106034(BP:protein maturation by [2Fe-2S] cluster transfer);GO:0005739(CC:mitochondrion);GO:0046872(MF:metal ion binding);GO:0051537(MF:2 iron, 2 sulfur cluster binding)	mmu:217149		Extracellular	PF09360(Iron-binding zinc finger CDGSH type)
B1AUE5	Peroxisome biogenesis factor 10	Pex10	B1AUE5	B1AUE5	Pex10	Peroxisome biogenesis factor 10	PEX10_MOUSE	2		19740.5	19076.1			13314	11664.4	15559.3	11679.7	13222.2	14529	10518					19382.9	18354.3	14935.5	15674	0.00632757	AS-Glu-AS;control-AS;Glu-control	GO:0007031(BP:peroxisome organization);GO:0016558(BP:protein import into peroxisome matrix);GO:0016562(BP:protein import into peroxisome matrix, receptor recycling);GO:0016567(BP:protein ubiquitination);GO:0034614(BP:cellular response to reactive oxygen species);GO:0005777(CC:peroxisome);GO:0005778(CC:peroxisomal membrane);GO:0008270(MF:zinc ion binding);GO:0061630(MF:ubiquitin protein ligase act…	mmu:668173(Pex10)	mmu04146(Peroxisome)	Mitochondrial;Peroxisomal	PF13639(Ring finger domain);PF04757(Pex2 / Pex12 amino terminal region)
B1AVD1	Xaa-Pro aminopeptidase 2	Xpnpep2	B1AVD1	B1AVD1	Xpnpep2	Xaa-Pro aminopeptidase 2	XPP2_MOUSE	6	16092.8	9949.17	13764.5	11080.6	13690.8	11861.9	10413	9391.23	3981.75	13166.9	18084.6	13830.9	8999.93	13414.3	16680.7	15698.9	16315.1		4917.24	7875.61	0.319117	NA	GO:0006508(BP:proteolysis);GO:0005886(CC:plasma membrane);GO:0070062(CC:extracellular exosome);GO:0098552(CC:side of membrane);GO:0046872(MF:metal ion binding);GO:0070006(MF:metalloaminopeptidase activity)	mmu:170745(Xpnpep2)	mmu04974(Protein digestion and absorption)	PlasmaMembrane;Lysosomal	PF16189(Creatinase/Prolidase N-terminal domain);PF01321(Creatinase/Prolidase N-terminal domain);PF00557(Metallopeptidase family M24);PF16188(C-terminal region of peptidase_M24)
B1AVZ0	Uracil phosphoribosyltransferase homolog	Uprt	B1AVZ0	B1AVZ0	Uprt	Uracil phosphoribosyltransferase homolog	UPP_MOUSE	7	20709.4	18851.8	20336.4	18040.4	18805.4	18965.9	8850.06	13512.2	10574.6	16012.1	14428.1	18786.9	12277.4	18758.2	11353.5	12730.4	19337.7	15213.1	12671.2	13958.2	0.0455525	control-AS	GO:0006222(BP:UMP biosynthetic process);GO:0007565(BP:female pregnancy);GO:0007595(BP:lactation);GO:0032868(BP:response to insulin);GO:0005654(CC:nucleoplasm);GO:0005737(CC:cytoplasm);GO:0043231(CC:intracellular membrane-bounded organelle);GO:0005525(MF:GTP binding);GO:0050262(MF:ribosylnicotinamide kinase activity)	mmu:331487		Nuclear	PF14681(Uracil phosphoribosyltransferase)
B1AXH1	NHS-like protein 2	Nhsl2	B1AXH1	B1AXH1	Nhsl2	NHS-like protein 2	NHSL2_MOUSE	3	5844.52	8514.92	6164.57	6051.34		9273.34			7603.61		3444.53	9157.65	9766.88	3359.56	8892.84	8277.14	8150.08	4627.56	11439.6	6363.16	0.801594	NA	GO:0030154(BP:cell differentiation)	mmu:100042480		Nuclear	PF15273(NHS-like protein)
B1AXP6	Mitochondrial import receptor subunit TOM5 homolog	Tomm5	B1AXP6	B1AXP6	Tomm5	Mitochondrial import receptor subunit TOM5 homolog	TOM5_MOUSE	7	114684	169889	151292	169482	212451	141457	103414	183194	191242	113798	114515	156980	102231	197029	105377	116937	209029	224665	167175	191527	0.302366	NA	GO:0006626(BP:protein targeting to mitochondrion);GO:0005739(CC:mitochondrion);GO:0005742(CC:mitochondrial outer membrane translocase complex)	mmu:68512		Mitochondrial;Nuclear	PF10642(Mitochondrial import receptor subunit or translocase)
B1AY13	Ubiquitin carboxyl-terminal hydrolase 24	Usp24	B1AY13	B1AY13	Usp24	Ubiquitin carboxyl-terminal hydrolase 24	UBP24_MOUSE	31	90260.4	94849.9	146860	139373	123955	124819	105497	131615	140204	119755	153239	134607	137698	130877	137042	118981	120528	123392	112616	111567	0.151646	NA	GO:0006508(BP:proteolysis);GO:0005634(CC:nucleus);GO:0005829(CC:cytosol);GO:0004843(MF:cysteine-type deubiquitinase activity)	mmu:329908		Nuclear	PF00443(Ubiquitin carboxyl-terminal hydrolase)
B1AZA5	Transmembrane protein 245	Tmem245	B1AZA5	B1AZA5	Tmem245	Transmembrane protein 245	TM245_MOUSE	8	30284.8	32485.7	27206.2	28087.7	31612.2	29111	29568.2	23268.5	28245.9	27491.2	26931.8	31235.9	33143.8	30889.9	29494.2	22969	27411.1	27440.7	24487.6	28600.3	0.0395062	NA	GO:0016020(CC:membrane)			PlasmaMembrane	PF01594(AI-2E family transporter)
B1AZI6	THO complex subunit 2	Thoc2	B1AZI6	B1AZI6	Thoc2	THO complex subunit 2	THOC2_MOUSE	11	11011.1	13468.8	14702.8	17560.5	14779.2	14301.8	14194	16601.4	17097.4	10945.9	16219.9	16848.5	18592.5	15550.7	14855	10918.8	14781.8	14810.9	17227	17487.4	0.493631	NA	GO:0000902(BP:cell morphogenesis);GO:0001824(BP:blastocyst development);GO:0006397(BP:mRNA processing);GO:0006406(BP:mRNA export from nucleus);GO:0008380(BP:RNA splicing);GO:0010468(BP:regulation of gene expression);GO:0010793(BP:regulation of mRNA export from nucleus);GO:0010977(BP:negative regulation of neuron projection development);GO:0016973(BP:poly(A)+ mRNA export from nucleus);GO:0017145(B…	mmu:331401(Thoc2)	mmu03040(Spliceosome);mmu03013(Nucleocytoplasmic transport)	Nuclear	PF16134(THO complex subunit 2 N-terminus);PF11262(Transcription factor/nuclear export subunit protein 2);PF11732(Transcription- and export-related complex subunit)
B1AZP2	Disks large-associated protein 4	Dlgap4	B1AZP2	B1AZP2	Dlgap4	Disks large-associated protein 4	DLGP4_MOUSE	5	27709.2	21577.4	20263.6	20454.8	18538.1	20027.7	28387.4	16071	21432.8	22427.4	20574.6	18636.8	22028	16959	27989	20801.9	22652.1	19078.8	18476	24223.2	0.989791	NA	GO:0023052(BP:signaling);GO:0016020(CC:membrane);GO:0030425(CC:dendrite);GO:0031594(CC:neuromuscular junction);GO:0043025(CC:neuronal cell body);GO:0045202(CC:synapse);GO:0098978(CC:glutamatergic synapse);GO:0098981(CC:cholinergic synapse);GO:0099572(CC:postsynaptic specialization);GO:0019904(MF:protein domain specific binding);GO:0060090(MF:molecular adaptor activity)	mmu:228836		Nuclear	PF03359(Guanylate-kinase-associated protein (GKAP) protein)
B2RPV6	Multimerin-1	Mmrn1	B2RPV6	B2RPV6	Mmrn1	Multimerin-1	MMRN1_MOUSE	21	36484.8	19549.2	33004.9	33658.8	32589.5	32877.9	56180.1	24784.6	29049.8	39824.3	35146	31721	33611.1	31689	36474.2	34331.3	25392.2	31681	24145.1	28917.4	0.413727	NA	GO:0033627(BP:cell adhesion mediated by integrin);GO:0061045(BP:negative regulation of wound healing);GO:1901731(BP:positive regulation of platelet aggregation);GO:0005576(CC:extracellular region);GO:0031091(CC:platelet alpha granule);GO:0062023(CC:collagen-containing extracellular matrix);GO:1990972(CC:multimerin complex);GO:0005509(MF:calcium ion binding);GO:0030023(MF:extracellular matrix cons…	mmu:70945		Nuclear	PF07546(EMI domain);PF00386(C1q domain);PF00008(EGF-like domain)
B2RQC6	Multifunctional protein CAD	Cad	B2RQC6	B2RQC6	Cad	Multifunctional protein CAD	PYR1_MOUSE	49	52934.1	65121	62311.6	46511	54326.7	50192.1	53302.2	59134.8	41635.5	55780.9	55170.3	50770.5	54094.4	49893.5	53857.6	45846.2	51110.5	55928.5	47362.6	45622.6	0.292793	NA	GO:0001889(BP:liver development);GO:0006207(BP:'de novo' pyrimidine nucleobase biosynthetic process);GO:0006225(BP:UDP biosynthetic process);GO:0006228(BP:UTP biosynthetic process);GO:0006541(BP:glutamine metabolic process);GO:0006805(BP:xenobiotic metabolic process);GO:0007507(BP:heart development);GO:0007565(BP:female pregnancy);GO:0007595(BP:lactation);GO:0014075(BP:response to amine);GO:00192…	mmu:69719(Cad)	mmu01240(Biosynthesis of cofactors);mmu00240(Pyrimidine metabolism);mmu00250(Alanine, aspartate and glutamate metabolism);mmu00220(Arginine biosynthesis)	Cytoplasmic	PF00185(Aspartate/ornithine carbamoyltransferase, Asp/Orn binding domain);PF00117(Glutamine amidotransferase class-I);PF02786(Carbamoyl-phosphate synthase L chain, ATP binding domain);PF01979(Amidohydrolase family);PF02729(Aspartate/ornithine carbamoyltransferase, carbamoyl-P binding domain);PF02787(Carbamoyl-phosphate synthetase large chain, oligomerisation domain);PF02142(MGS-like domain);PF009…
B2RRD7	Peregrin	Brpf1	B2RRD7	B2RRD7	Brpf1	Peregrin	BRPF1_MOUSE	2		3572.01	4730.31	4208	8014.46			5351.47	2183.26	1580.54	2352.74	5080.6	3775.58		1570.94		1577.78				0.29363	NA	GO:0001570(BP:vasculogenesis);GO:0001841(BP:neural tube formation);GO:0006338(BP:chromatin remodeling);GO:0006355(BP:regulation of transcription, DNA-templated);GO:0006357(BP:regulation of transcription by RNA polymerase II);GO:0035726(BP:common myeloid progenitor cell proliferation);GO:0045893(BP:positive regulation of transcription, DNA-templated);GO:0048145(BP:regulation of fibroblast prolifer…	mmu:78783		Nuclear	PF10513(Enhancer of polycomb-like);PF13831(PHD-finger);PF00855(PWWP domain);PF00439(Bromodomain);PF13832(PHD-zinc-finger like domain)
B2RRE7	OTU domain-containing protein 4	Otud4	B2RRE7	B2RRE7	Otud4	OTU domain-containing protein 4	OTUD4_MOUSE	5	12565.2	10872.8	12125.9	12281.9	12577.6	2496.11	13458.6	13102.8	7354.04	8971.85	13258.9	11264.2	11226.4	10289.6	8178.83	11342.8	11820.7	9545.04	8305.02	9110.75	0.332935	NA	GO:0034122(BP:negative regulation of toll-like receptor signaling pathway);GO:0045087(BP:innate immune response);GO:0070536(BP:protein K63-linked deubiquitination);GO:0071108(BP:protein K48-linked deubiquitination);GO:1901537(BP:positive regulation of DNA demethylation);GO:1903093(BP:regulation of protein K48-linked deubiquitination);GO:2000660(BP:negative regulation of interleukin-1-mediated sig…	mmu:73945		Nuclear	PF02338(OTU-like cysteine protease)
B2RSH2	Guanine nucleotide-binding protein G(i) subunit alpha-1	Gnai1	B2RSH2	B2RSH2	Gnai1	Guanine nucleotide-binding protein G(i) subunit alpha-1	GNAI1_MOUSE	7	96881.9	45609.5	70278.4	72865.1	38314.6	54208.7	57025.4	39257.8	40767.7	79887.6	91735.5	81904.9	85865.5	43963.5	86099.8	88901.5	34903.4	31416.6	53301.3	69824.7	0.296342	NA	GO:0007049(BP:cell cycle);GO:0007186(BP:G protein-coupled receptor signaling pathway);GO:0007188(BP:adenylate cyclase-modulating G protein-coupled receptor signaling pathway);GO:0043949(BP:regulation of cAMP-mediated signaling);GO:0050805(BP:negative regulation of synaptic transmission);GO:0051301(BP:cell division);GO:0060236(BP:regulation of mitotic spindle organization);GO:1904322(BP:cellular r…	mmu:14677(Gnai1)	mmu04015(Rap1 signaling pathway);mmu04371(Apelin signaling pathway);mmu04071(Sphingolipid signaling pathway);mmu04024(cAMP signaling pathway);mmu04022(cGMP-PKG signaling pathway);mmu04540(Gap junction);mmu04611(Platelet activation);mmu04670(Leukocyte transendothelial migration);mmu04062(Chemokine signaling pathway);mmu04923(Regulation of lipolysis in adipocytes);mmu04915(Estrogen signaling pathwa…	Cytoplasmic	PF00503(G-protein alpha subunit)
B2RUJ5	Amyloid-beta A4 precursor protein-binding family A member 1	Apba1	B2RUJ5	B2RUJ5	Apba1	Amyloid-beta A4 precursor protein-binding family A member 1	APBA1_MOUSE	6	12629.6	4385.17	10354	4715.31	21161.1	11056.1	6900.95	3355.76	5363.51	6240.66	12620.2	9035.88	3053.43	6341.8	7462.54	11363.6	4433.73	4181.98	2957.85	6281.17	0.364395	NA	GO:0001701(BP:in utero embryonic development);GO:0006886(BP:intracellular protein transport);GO:0007268(BP:chemical synaptic transmission);GO:0007626(BP:locomotory behavior);GO:0010468(BP:regulation of gene expression);GO:0014047(BP:glutamate secretion);GO:0014051(BP:gamma-aminobutyric acid secretion);GO:0035264(BP:multicellular organism growth);GO:0051649(BP:establishment of localization in cell…	mmu:319924		Nuclear	PF00595(PDZ domain);PF00640(Phosphotyrosine interaction domain (PTB/PID))
B2RUP2	Protein unc-13 homolog D	Unc13d	B2RUP2	B2RUP2	Unc13d	Protein unc-13 homolog D	UN13D_MOUSE	1	136442	27342.2	5509.4	182129	63744.4		4591.07	33069.4	13850.2	31103.2	53529.9	4963.25	44279.8	63603.5	10194.2	27931.3	41615.6	10435.1	31761.8	35119.3	0.135711	NA	GO:0002432(BP:granuloma formation);GO:0002467(BP:germinal center formation);GO:0006909(BP:phagocytosis);GO:0043304(BP:regulation of mast cell degranulation);GO:0043320(BP:natural killer cell degranulation);GO:0045921(BP:positive regulation of exocytosis);GO:0046903(BP:secretion);GO:0051607(BP:defense response to virus);GO:0051649(BP:establishment of localization in cell);GO:0061789(BP:dense core …	mmu:70450		Cytoplasmic	PF06292(MUN domain);PF00168(C2 domain)
B2RUR8	OTU domain-containing protein 7B	Otud7b	B2RUR8	B2RUR8	Otud7b	OTU domain-containing protein 7B	OTU7B_MOUSE	3	5806.13	8199.66	6413.88	7784.37	5533.61	6803.2	7720.45	6329.37	13301.9	7403.17	5773.66	6863.95		7402.6	5359	4390.06	4996.52	4052.22	5675.39	6514.38	0.0696537	NA	GO:0000122(BP:negative regulation of transcription by RNA polymerase II);GO:0001701(BP:in utero embryonic development);GO:0002250(BP:adaptive immune response);GO:0002385(BP:mucosal immune response);GO:0032717(BP:negative regulation of interleukin-8 production);GO:0035871(BP:protein K11-linked deubiquitination);GO:0043124(BP:negative regulation of I-kappaB kinase/NF-kappaB signaling);GO:0070536(BP…	mmu:229603		Nuclear	PF02338(OTU-like cysteine protease);PF01754(A20-like zinc finger)
B2RW88	Proline-rich protein 19	Prr19	B2RW88	B2RW88	Prr19	Proline-rich protein 19	PRR19_MOUSE	1			103475	86378.8		179101			157774		111631	101401						146312	165721		0.00962204	control-AS;Glu-AS;control-AS-Glu	GO:0051321(BP:meiotic cell cycle);GO:0005634(CC:nucleus);GO:0005694(CC:chromosome)	mmu:623131			PF15455(Proline-rich 19)
B2RX12	ATP-binding cassette sub-family C member 3	Abcc3	B2RX12	B2RX12	Abcc3	ATP-binding cassette sub-family C member 3	MRP3_MOUSE	2	17205.4	14876	16542.7	19574.1	10043.3	24180.6	13863.4	12395.4	17595.7	22087.9	19747.3	23920.8	22400.9	16036.4	14462.2	23886.9	9218.95	18342.4	16898.8	15713.9	0.623576	NA	GO:0006855(BP:xenobiotic transmembrane transport);GO:0015721(BP:bile acid and bile salt transport);GO:0015722(BP:canalicular bile acid transport);GO:0042908(BP:xenobiotic transport);GO:0055085(BP:transmembrane transport);GO:0071716(BP:leukotriene transport);GO:0098656(BP:anion transmembrane transport);GO:0005886(CC:plasma membrane);GO:0009925(CC:basal plasma membrane);GO:0016020(CC:membrane);GO:0…	mmu:76408(Abcc3)	mmu02010(ABC transporters);mmu04976(Bile secretion);mmu01523(Antifolate resistance)	PlasmaMembrane	PF00005(ABC transporter);PF00664(ABC transporter transmembrane region)
B2RXC1	Trafficking protein particle complex subunit 11	Trappc11	B2RXC1	B2RXC1	Trappc11	Trafficking protein particle complex subunit 11	TPC11_MOUSE	19	23479.3	25675.8	23062.6	22943	20625.3	23564.1	18556.1	18512.9	22560.8	19505.7	23791.8	25890.5	22852.4	21080.3	20038.9	19260.5	22017.4	21675.1	19918.3	24062.1	0.217594	NA	GO:0006888(BP:endoplasmic reticulum to Golgi vesicle-mediated transport);GO:0007030(BP:Golgi organization);GO:0045054(BP:constitutive secretory pathway);GO:0048208(BP:COPII vesicle coating);GO:0061635(BP:regulation of protein complex stability);GO:0099022(BP:vesicle tethering);GO:0005737(CC:cytoplasm);GO:0005794(CC:Golgi apparatus);GO:0030008(CC:TRAPP complex);GO:1990072(CC:TRAPPIII protein compl…	mmu:320714		Cytoplasmic	PF11817(Foie gras liver health family 1);PF12742(Gryzun, putative Golgi trafficking)
B2RXR6	Serine/threonine-protein phosphatase 6 regulatory ankyrin repeat subunit B	Ankrd44	B2RXR6	B2RXR6	Ankrd44	Serine/threonine-protein phosphatase 6 regulatory ankyrin repeat subunit B	ANR44_MOUSE	19	36996.1	46118.2	43976.1	33457.8	35873.8	34256.1	27955.3	36478.1	29743.4	38100.4	47983.9	35517.6	45075.3	39701.3	45592.8	47187.1	37646.1	33566.2	36118.8	34209.3	0.0647969	NA		mmu:329154		Extracellular;Cytoplasmic	PF00023(Ankyrin repeat);PF12796(Ankyrin repeats (3 copies));PF13637(Ankyrin repeats (many copies))
B2RXS4	Plexin-B2	Plxnb2	B2RXS4	B2RXS4	Plxnb2	Plexin-B2	PLXB2_MOUSE	30	40018.1	33769.6	42270.6	32946.1	35068.8	44863.5	55020.4	35379.6	31300.1	37781.3	41478.9	37542.8	35911.6	34519.5	46136.9	41882.2	37261.6	30370.8	40084.5	37144.7	0.709628	NA	GO:0001843(BP:neural tube closure);GO:0001932(BP:regulation of protein phosphorylation);GO:0007156(BP:homophilic cell adhesion via plasma membrane adhesion molecules);GO:0007162(BP:negative regulation of cell adhesion);GO:0007405(BP:neuroblast proliferation);GO:0007420(BP:brain development);GO:0008360(BP:regulation of cell shape);GO:0010976(BP:positive regulation of neuron projection development)…	mmu:140570(Plxnb2)	mmu04360(Axon guidance)	Cytoplasmic;Nuclear	PF17960(TIG domain);PF08337(Plexin cytoplasmic RasGAP domain);PF01833(IPT/TIG domain);PF01437(Plexin repeat);PF01403(Sema domain);PF20170(Plexin cytoplasmic RhoGTPase-binding domain)
B2RY04	Dedicator of cytokinesis protein 5	Dock5	B2RY04	B2RY04	Dock5	Dedicator of cytokinesis protein 5	DOCK5_MOUSE	4	2060.32	4650.95	4826.73	2151.08		4942.26	5719.9	6962.13	5610.66	3979.47	5817.19	3854.24	5577.16	5670.66	6813.77	4898.54	4506.96	7126.43	6347.44	7845.88	0.0363083	control-AS-Glu	GO:0007520(BP:myoblast fusion);GO:0010634(BP:positive regulation of epithelial cell migration);GO:0016477(BP:cell migration);GO:0016601(BP:Rac protein signal transduction);GO:0046849(BP:bone remodeling);GO:0071800(BP:podosome assembly);GO:1900026(BP:positive regulation of substrate adhesion-dependent cell spreading);GO:1904694(BP:negative regulation of vascular associated smooth muscle contractio…	mmu:68813		Nuclear	PF16172(DOCK N-terminus);PF06920(DHR-2, Lobe A);PF20422(DHR-2, Lobe B);PF14429(C2 domain in Dock180 and Zizimin proteins);PF00018(SH3 domain);PF20421(DHR-2, Lobe C)
B2RY50	Outer dynein arm-docking complex subunit 2	Odad2	B2RY50	B2RY50	Odad2	Outer dynein arm-docking complex subunit 2	ODAD2_MOUSE	3	348342	452015	488707	578156	520676	508794	413122	474264	610241	537115	594495	719207	528400	551631	411284	621647	716617	708271	516497	753283	0.0294696	control-AS-Glu	GO:0003341(BP:cilium movement);GO:0003356(BP:regulation of cilium beat frequency);GO:0007368(BP:determination of left/right symmetry);GO:0007507(BP:heart development);GO:0021591(BP:ventricular system development);GO:0036158(BP:outer dynein arm assembly);GO:0005930(CC:axoneme);GO:0097546(CC:ciliary base)			Cytoplasmic;Nuclear	PF13646(HEAT repeats);PF00514(Armadillo/beta-catenin-like repeat)
B2RY56	RNA-binding protein 25	Rbm25	B2RY56	B2RY56	Rbm25	RNA-binding protein 25	RBM25_MOUSE	13	50543.8	61971.2	59408.3	53149.7	68353.3	53905.9	53475.5	64663.8	47148	50191.8	46301.1	50348	50767.9	53315.8	52337.5	41057	52068.8	44403.6	38835.7	49121.3	0.0128334	control-AS-Glu	GO:0000381(BP:regulation of alternative mRNA splicing, via spliceosome);GO:0006397(BP:mRNA processing);GO:0006915(BP:apoptotic process);GO:0008380(BP:RNA splicing);GO:0042981(BP:regulation of apoptotic process);GO:0005737(CC:cytoplasm);GO:0016607(CC:nuclear speck);GO:0003729(MF:mRNA binding)	mmu:67039(Rbm25)	mmu03040(Spliceosome)	Nuclear	PF00076(RNA recognition motif);PF01480(PWI domain)
B5X0G2	Major urinary protein 17	Mup17	B5X0G2	B5X0G2	Mup17	Major urinary protein 17	MUP17_MOUSE	11	6508100	3065980	2986040	739773	1735230	862475	493196	2300580	11748600	5050520	3682730	1363490	8789600	1468940	5500340	2815280	1459610	10518500	21386200	3141000	0.485202	NA	GO:0005615(CC:extracellular space);GO:0005549(MF:odorant binding);GO:0005550(MF:pheromone binding);GO:0036094(MF:small molecule binding)	mmu:100039206		Extracellular;Cytoplasmic	PF00061(Lipocalin / cytosolic fatty-acid binding protein family)
B7ZMP1	Xaa-Pro aminopeptidase 3	Xpnpep3	B7ZMP1	B7ZMP1	Xpnpep3	Xaa-Pro aminopeptidase 3	XPP3_MOUSE	12	21907.2	35199.6	30367.5	37596.3	37511.9	32644.4	26778.8	35396.5	39236	30616.7	33828.2	39611.5	32836.4	39115	27579	31206.4	29679.3	35326.8	42091.7	31041.7	0.928096	NA	GO:0003094(BP:glomerular filtration);GO:0006508(BP:proteolysis);GO:0016485(BP:protein processing);GO:0005737(CC:cytoplasm);GO:0005739(CC:mitochondrion);GO:0005829(CC:cytosol);GO:0004177(MF:aminopeptidase activity);GO:0030145(MF:manganese ion binding);GO:0042803(MF:protein homodimerization activity);GO:0070006(MF:metalloaminopeptidase activity)	mmu:321003		Mitochondrial;Nuclear	PF05195(Aminopeptidase P, N-terminal domain);PF00557(Metallopeptidase family M24)
B8JK39	Integrin alpha-9	Itga9	B8JK39	B8JK39	Itga9	Integrin alpha-9	ITA9_MOUSE	9	21342.5	28418.1	14953.5	16733.2	21675.8	25225.5	42984.6	14525	22848.9	26332	18620	19126.3	17376	15612	26186.8	24051.6	24417.3	18866.7	20780.6	24202.3	0.347038	NA	GO:0007155(BP:cell adhesion);GO:0007160(BP:cell-matrix adhesion);GO:0007229(BP:integrin-mediated signaling pathway);GO:0030593(BP:neutrophil chemotaxis);GO:0033627(BP:cell adhesion mediated by integrin);GO:0098609(BP:cell-cell adhesion);GO:0008305(CC:integrin complex);GO:0009897(CC:external side of plasma membrane);GO:0009925(CC:basal plasma membrane);GO:0034679(CC:integrin alpha9-beta1 complex);…	mmu:104099(Itga9)	mmu04151(PI3K-Akt signaling pathway);mmu04512(ECM-receptor interaction);mmu04514(Cell adhesion molecules);mmu04510(Focal adhesion);mmu04820(Cytoskeleton in muscle cells);mmu04810(Regulation of actin cytoskeleton);mmu05165(Human papillomavirus infection);mmu05410(Hypertrophic cardiomyopathy);mmu05412(Arrhythmogenic right ventricular cardiomyopathy);mmu05414(Dilated cardiomyopathy)	PlasmaMembrane	PF01839(FG-GAP repeat);PF20806(Integrin alpha Ig-like domain 3);PF08441(Integrin alpha Ig-like domain 1);PF20805(Integrin alpha Ig-like domain 2)
B8ZXI1	Queuine tRNA-ribosyltransferase accessory subunit 2	Qtrt2	B8ZXI1	B8ZXI1	Qtrt2	Queuine tRNA-ribosyltransferase accessory subunit 2	QTRT2_MOUSE	4	10824.4	10429.9	8469.36	10017.3	9096.43	5978.37	7791.07	11546	9833.11	9224.67	9518.6	9572.2	11655.2	9803.14	7073.68	8792.54	7975.86	13625.1	10068.9	7516.76	0.882759	NA	GO:0101030(BP:tRNA-guanine transglycosylation);GO:0005737(CC:cytoplasm);GO:0005739(CC:mitochondrion);GO:0005741(CC:mitochondrial outer membrane);GO:0032991(CC:protein-containing complex);GO:1990234(CC:transferase complex);GO:0008270(MF:zinc ion binding);GO:0008479(MF:queuine tRNA-ribosyltransferase activity);GO:0042803(MF:protein homodimerization activity);GO:0046982(MF:protein heterodimerization…	mmu:106248		Cytoplasmic	PF01702(Queuine tRNA-ribosyltransferase)
B9EJ86	Oxysterol-binding protein-related protein 8	Osbpl8	B9EJ86	B9EJ86;Q9ER64	Osbpl8	Oxysterol-binding protein-related protein 8	OSBL8_MOUSE	8	8855.21	6684.76	7814.52	8448.42	8235.19	10566.2	9010.61	14994.3	7108.27	4894.44	9850.9	10031	8371.68	9192.35	8008.74	5912.26	8381.97	8198.26	7591.11	8744.44	0.572269	NA	GO:0010891(BP:negative regulation of sequestering of triglyceride);GO:0015914(BP:phospholipid transport);GO:0030336(BP:negative regulation of cell migration);GO:0032148(BP:activation of protein kinase B activity);GO:0045444(BP:fat cell differentiation);GO:0046326(BP:positive regulation of glucose import);GO:0046628(BP:positive regulation of insulin receptor signaling pathway);GO:0051897(BP:positi…	mmu:237542		Nuclear	PF00169(PH domain);PF01237(Oxysterol-binding protein)
B9EJR8	Dynein axonemal assembly factor 5	Dnaaf5	B9EJR8	B9EJR8	Dnaaf5	Dynein axonemal assembly factor 5	DAAF5_MOUSE	2	1070.22		2832.84	3674.85	3285.37	5370.63	6112.71	9180.78	7830.46	4022.74	5050.24	7708.64	5755.86	5104.62	6396.49	2019.76	2461.16	5022.41	7905.5	3919.42	0.0242274	control-AS	GO:0003341(BP:cilium movement);GO:0036158(BP:outer dynein arm assembly);GO:0036159(BP:inner dynein arm assembly);GO:0005737(CC:cytoplasm);GO:0120293(CC:dynein axonemal particle);GO:0045505(MF:dynein intermediate chain binding)	mmu:433956		Cytoplasmic
B9EKI3	TATA element modulatory factor	Tmf1	B9EKI3	B9EKI3	Tmf1	TATA element modulatory factor	TMF1_MOUSE	2		4819.41				5879.8	4950.55				1759.82	1144.75			1225.13					1421.69	0.00673221	AS-Glu-AS;Glu-AS;control-AS-Glu;Glu-control	GO:0001675(BP:acrosome assembly);GO:0001819(BP:positive regulation of cytokine production);GO:0006915(BP:apoptotic process);GO:0007286(BP:spermatid development);GO:0007289(BP:spermatid nucleus differentiation);GO:0008584(BP:male gonad development);GO:0010629(BP:negative regulation of gene expression);GO:0030317(BP:flagellated sperm motility);GO:0030521(BP:androgen receptor signaling pathway);GO:0…	mmu:232286		Nuclear	PF12325(TATA element modulatory factor 1 TATA binding);PF12329(TATA element modulatory factor 1 DNA binding)
C0HK79	Adipocyte-related X-chromosome expressed sequence 1	Arxes1	C0HK79;C0HK80	C0HK79;C0HK80	Arxes1;Arxes2	Adipocyte-related X-chromosome expressed sequence 1	ARXS1_MOUSE;ARXS2_MOUSE	5	17759.9	19247	22039.7	28361	19131.6	15941.1	15247	20477.5	23833.8	13936.3	26750.7	28631.3	26715.4	28328.3	19661.6	18528.7	18229.1	19206.1	18214.7	26086.6	0.0279181	Glu-AS	GO:0006465(BP:signal peptide processing);GO:0045047(BP:protein targeting to ER);GO:0045444(BP:fat cell differentiation);GO:0005783(CC:endoplasmic reticulum);GO:0005787(CC:signal peptidase complex)	mmu:76219(Arxes1)	mmu03060(Protein export)	Extracellular;PlasmaMembrane	PF04573(Signal peptidase subunit)
C0HKD8	Microfibrillar-associated protein 1A	Mfap1a	C0HKD8;C0HKD9	C0HKD8;C0HKD9	Mfap1a;Mfap1b	Microfibrillar-associated protein 1A	MFA1A_MOUSE;MFA1B_MOUSE	4	10969.6	10804.3	11495.9			8522.51	11368.3	16193.9	7250.7	15003.1	16894	12534.3	17389.2	14635.6	11285.3	10523.5	5974.1	8993.61	8934.99	6416.16	0.0195649	Glu-AS-Glu	GO:0000398(BP:mRNA splicing, via spliceosome);GO:0001527(CC:microfibril);GO:0005634(CC:nucleus);GO:0005654(CC:nucleoplasm);GO:0005684(CC:U2-type spliceosomal complex);GO:0005813(CC:centrosome);GO:0062023(CC:collagen-containing extracellular matrix);GO:0071005(CC:U2-type precatalytic spliceosome)	mmu:100034361		Nuclear	PF06991(Microfibril-associated/Pre-mRNA processing)
C0HKE1	Histone H2A type 1-B	H2ac11	C0HKE1;C0HKE2;C0HKE3;C0HKE4;C0HKE5;C0HKE6;C0HKE7;C0HKE8;C0HKE9;Q8BFU2;Q8CGP5;Q8CGP6	C0HKE1;C0HKE2;C0HKE3;C0HKE4;C0HKE5;C0HKE6;C0HKE7;C0HKE8;C0HKE9;Q64523;Q6GSS7;Q8BFU2;Q8CGP5;Q8CGP6;Q8CGP7;Q8R1M2	H2ac11;H2ac12;H2ac13;H2ac25;H2ac4;H2ac6;H2ac7;H2ac8;Hist1h2af;Hist1h2an;Hist1h2ao;Hist1h2ap	Histone H2A type 1-B	H2A1B_MOUSE;H2A1C_MOUSE;H2A1D_MOUSE;H2A1E_MOUSE;H2A1F_MOUSE;H2A1G_MOUSE;H2A1H_MOUSE;H2A1I_MOUSE;H2A1N_MOUSE;H2A1O_MOUSE;H2A1P_MOUSE;H2A3_MOUSE	5	831927	1430810	1879800	1411350	734736	1173510	1451740	2741230	1270560	2103800	2022400	1526000	2110760	1537480	1891820	1836020	1153930	1406890	1417620	1601560	0.218565	NA	GO:0006325(BP:chromatin organization);GO:0061644(BP:protein localization to CENP-A containing chromatin);GO:0000786(CC:nucleosome);GO:0005634(CC:nucleus);GO:0043505(CC:CENP-A containing nucleosome);GO:0003677(MF:DNA binding);GO:0030527(MF:structural constituent of chromatin);GO:0046982(MF:protein heterodimerization activity)	mmu:319164(H2ac6)	mmu03082(ATP-dependent chromatin remodeling);mmu04217(Necroptosis);mmu04613(Neutrophil extracellular trap formation);mmu05322(Systemic lupus erythematosus);mmu05034(Alcoholism)	Nuclear	PF16211(C-terminus of histone H2A);PF00125(Core histone H2A/H2B/H3/H4)
C0HKG5	Ribonuclease T2-A	Rnaset2a	C0HKG5;C0HKG6	C0HKG5;C0HKG6	Rnaset2a;Rnaset2b	Ribonuclease T2-A	RNT2A_MOUSE;RNT2B_MOUSE	8	29139.8	36618.8	37085.4	34719.3	32829.5	21476.6	26127.1	28421.2	22083.3	29281.3	37131.4	32494.5	38225.1	44702.7	38200.5	29503	32662	27848.3	27066	31169.1	0.000172778	control-AS;Glu-AS;Glu-AS-Glu	GO:0006401(BP:RNA catabolic process);GO:0045087(BP:innate immune response);GO:0005576(CC:extracellular region);GO:0005615(CC:extracellular space);GO:0005758(CC:mitochondrial intermembrane space);GO:0005764(CC:lysosome);GO:0005788(CC:endoplasmic reticulum lumen);GO:0043202(CC:lysosomal lumen);GO:0003723(MF:RNA binding);GO:0004521(MF:endoribonuclease activity);GO:0004540(MF:ribonuclease activity);G…	mmu:100037283		Extracellular;Lysosomal	PF00445(Ribonuclease T2 family)
D0QMC3	Myeloid cell nuclear differentiation antigen-like protein	Mndal	D0QMC3	D0QMC3;P0DOV2	Mndal	Myeloid cell nuclear differentiation antigen-like protein	MNDAL_MOUSE	17	21590	36804.4	36012.9	35185.1	22532.8	28723.9	33082.9	29826.9	24371.8	32640.2	41814.3	25657	41596.9	20577.2	48925.3	24533	25203.2	24888.2	20650.2	24892.1	0.142317	NA	GO:0002218(BP:activation of innate immune response);GO:0030308(BP:negative regulation of cell growth);GO:0035458(BP:cellular response to interferon-beta);GO:0005634(CC:nucleus);GO:0005654(CC:nucleoplasm);GO:0005730(CC:nucleolus);GO:0005737(CC:cytoplasm);GO:0005829(CC:cytosol);GO:0003690(MF:double-stranded DNA binding);GO:0042802(MF:identical protein binding)	mmu:100040462		Nuclear	PF02758(PAAD/DAPIN/Pyrin domain);PF02760(HIN-200/IF120x domain)
D3YUE4	Protein FAM151B	Fam151b	D3YUE4	D3YUE4	Fam151b	Protein FAM151B	F151B_MOUSE	4		16999.7	17520.2	19726.8	22424.8	9591.83	9247.34		21951.7	14466.1	14281.8	13438.6	12947.8	11644.1	13550.5	16199.8	10690	13876.2	14708.6	11002.3	0.0541951	NA	GO:0042461(BP:photoreceptor cell development);GO:0005615(CC:extracellular space)	mmu:73942			PF10223(Menorin)
D3YXK2	Scaffold attachment factor B1	Safb	D3YXK2	D3YXK2	Safb	Scaffold attachment factor B1	SAFB1_MOUSE	16	33487.8	39363.8	48353.9	40605.2	35011	39255.4	34414.4	55436.8	33656.9	34435.8	51173.6	43370.5	44900	44096.1	47382.7	37995.9	39248.5	32137	36855.3	38953.8	0.11984	NA	GO:0006357(BP:regulation of transcription by RNA polymerase II);GO:0030520(BP:intracellular estrogen receptor signaling pathway);GO:0040008(BP:regulation of growth);GO:0042445(BP:hormone metabolic process);GO:0045944(BP:positive regulation of transcription by RNA polymerase II);GO:0050684(BP:regulation of mRNA processing);GO:0005634(CC:nucleus);GO:0005654(CC:nucleoplasm);GO:0030496(CC:midbody);GO…	mmu:224903		Nuclear	PF02037(SAP domain);PF00076(RNA recognition motif)
D3YYU8	Obscurin-like protein 1	Obsl1	D3YYU8	D3YYU8	Obsl1	Obscurin-like protein 1	OBSL1_MOUSE	4			7589.29	3281.65	8855.67	10149.1	10293.6	6649.03	9632.45	11962.3	9112.87	8901.38	6149.84		7040.14	9599.28	10004.9	3782.58	9945.15	3166.37	0.355322	NA	GO:0000226(BP:microtubule cytoskeleton organization);GO:0007030(BP:Golgi organization);GO:0007088(BP:regulation of mitotic nuclear division);GO:0034067(BP:protein localization to Golgi apparatus);GO:0050775(BP:positive regulation of dendrite morphogenesis);GO:0005737(CC:cytoplasm);GO:0005794(CC:Golgi apparatus);GO:0005813(CC:centrosome);GO:0048471(CC:perinuclear region of cytoplasm);GO:1990393(CC…	mmu:98733		Cytoplasmic;Nuclear	PF07679(Immunoglobulin I-set domain);PF13927(Immunoglobulin domain)
D3YZG8	Bifunctional methylenetetrahydrofolate dehydrogenase/cyclohydrolase 2, mitochondrial	Mthfd2l	D3YZG8	D3YZG8	Mthfd2l	Bifunctional methylenetetrahydrofolate dehydrogenase/cyclohydrolase 2, mitochondrial	MTD2L_MOUSE	3	8593.49	14679.1	7266.05	7705.12	13366.1	4854.95	5288.8	6741.68	11734.2	9386.75	4015.32	3734.82	4916.26	5075.44	5283.01	4578.26	5600.55	6832.73	3832.05	6517.66	0.007057	control-AS-Glu;Glu-control	GO:0000105(BP:histidine biosynthetic process);GO:0006164(BP:purine nucleotide biosynthetic process);GO:0009086(BP:methionine biosynthetic process);GO:0009256(BP:10-formyltetrahydrofolate metabolic process);GO:0035999(BP:tetrahydrofolate interconversion);GO:0005739(CC:mitochondrion);GO:0005743(CC:mitochondrial inner membrane);GO:0005759(CC:mitochondrial matrix);GO:0004477(MF:methenyltetrahydrofola…	mmu:665563(Mthfd2l)	mmu01240(Biosynthesis of cofactors);mmu00670(One carbon pool by folate)	Mitochondrial	PF02882(Tetrahydrofolate dehydrogenase/cyclohydrolase, NAD(P)-binding domain);PF00763(Tetrahydrofolate dehydrogenase/cyclohydrolase, catalytic domain)
D3YZP9	Coiled-coil domain-containing protein 6	Ccdc6	D3YZP9	D3YZP9	Ccdc6	Coiled-coil domain-containing protein 6	CCDC6_MOUSE	7	28302.7	16914.6	23039.8	22700.4	37203.9	22957.1	20395.5	27272.4	21781.8	33238.1	28759.2	21840.7	22330.6	18146.2	16947.3	22099.4	23437.5	31719.5	21880.4	20351.3	0.68244	NA	GO:0005829(CC:cytosol);GO:0005856(CC:cytoskeleton);GO:0017124(MF:SH3 domain binding);GO:0042802(MF:identical protein binding)	mmu:76551(Ccdc6)	mmu05200(Pathways in cancer);mmu05216(Thyroid cancer)	Nuclear	PF09755(Uncharacterized conserved protein H4 (DUF2046))
D3Z2R5	Selenoprotein N	Selenon	D3Z2R5	D3Z2R5	Selenon	Selenoprotein N	SELN_MOUSE	1	7767.26	15770.4	17426.1			12963.1	14373.4	17953.5	8703.17		9785.65	15745.2	13076.5	14877.2	11034	8505.62	11544.4			8253.55	0.409169	NA	GO:0003016(BP:respiratory system process);GO:0007005(BP:mitochondrion organization);GO:0014816(BP:skeletal muscle satellite cell differentiation);GO:0014834(BP:skeletal muscle satellite cell maintenance involved in skeletal muscle regeneration);GO:0014858(BP:positive regulation of skeletal muscle cell proliferation);GO:0014873(BP:response to muscle activity involved in regulation of muscle adapta…	mmu:74777		PlasmaMembrane;Cytoplasmic
D3Z4I3	RNA-binding protein 24	Rbm24	D3Z4I3;Q62176	D3Z4I3;Q62176	Rbm24;Rbm38	RNA-binding protein 24	RBM24_MOUSE;RBM38_MOUSE	1			20114.9	18199.9	31614.5	26324.9	13923.1	38217.7	18952.2	16509.7	20206.6				18124.5			18536.3		18815	0.863958	NA	GO:0000381(BP:regulation of alternative mRNA splicing, via spliceosome);GO:0003197(BP:endocardial cushion development);GO:0006397(BP:mRNA processing);GO:0006974(BP:cellular response to DNA damage stimulus);GO:0008380(BP:RNA splicing);GO:0010830(BP:regulation of myotube differentiation);GO:0010831(BP:positive regulation of myotube differentiation);GO:0030154(BP:cell differentiation);GO:0043488(BP:…	mmu:666794		PlasmaMembrane;Cytoplasmic;Nuclear	PF00076(RNA recognition motif)
D3Z4S3	Putative peptidyl-tRNA hydrolase PTRHD1	Ptrhd1	D3Z4S3	D3Z4S3	Ptrhd1	Putative peptidyl-tRNA hydrolase PTRHD1	PTRD1_MOUSE	4	31992.8	40536.5	42095.7	46816.5	44980	40136.6	25231.6	37372	54436.5	37274.9	32271.8	45298.6	42220.8	42128.9	36836.2	43091.7	36560.4	47227.9	39337.4	47164.8	0.829146	NA	GO:0004045(MF:aminoacyl-tRNA hydrolase activity)	mmu:69709		Mitochondrial	PF01981(Peptidyl-tRNA hydrolase PTH2)
D3Z6P0	Protein disulfide-isomerase A2	Pdia2	D3Z6P0	D3Z6P0	Pdia2	Protein disulfide-isomerase A2	PDIA2_MOUSE	1										4337.61											1	NA	GO:0006457(BP:protein folding);GO:0034976(BP:response to endoplasmic reticulum stress);GO:0070527(BP:platelet aggregation);GO:0005783(CC:endoplasmic reticulum);GO:0005788(CC:endoplasmic reticulum lumen);GO:0003756(MF:protein disulfide isomerase activity);GO:0005496(MF:steroid binding);GO:0015035(MF:protein-disulfide reductase activity)	mmu:69191		ER	PF00085(Thioredoxin);PF13848(Thioredoxin-like domain)
D3Z6Q9	Bridging integrator 2	Bin2	D3Z6Q9	D3Z6Q9	Bin2	Bridging integrator 2	BIN2_MOUSE	12	51128.4	41939.1	47181.6	50241.3	28622.5	49999.8	58249.9	42067.6	47202.3	68185	43064.4	32164.7	37146.3	36430.6	31530.7	52378.8	27850.7	39251.7	29765	27412.6	0.0219772	AS-Glu-AS;Glu-AS	GO:0006911(BP:phagocytosis, engulfment);GO:0060326(BP:cell chemotaxis);GO:0071800(BP:podosome assembly);GO:0097320(BP:plasma membrane tubulation);GO:0001891(CC:phagocytic cup);GO:0002102(CC:podosome);GO:0005886(CC:plasma membrane);GO:0005938(CC:cell cortex);GO:0042995(CC:cell projection);GO:0043231(CC:intracellular membrane-bounded organelle);GO:0070161(CC:anchoring junction);GO:0005543(MF:phosph…			Nuclear	PF21532(Bridging integrator 2, C-terminal);PF03114(BAR domain)
D3Z7P3	Glutaminase kidney isoform, mitochondrial	Gls	D3Z7P3	D3Z7P3	Gls	Glutaminase kidney isoform, mitochondrial	GLSK_MOUSE	25	368479	255131	360418	289939	260268	355599	275959	224567	233070	355004	359666	355197	289323	269546	289690	255897	236590	237832	279443	268396	0.265968	NA	GO:0001967(BP:suckling behavior);GO:0002087(BP:regulation of respiratory gaseous exchange by nervous system process);GO:0006537(BP:glutamate biosynthetic process);GO:0006543(BP:glutamine catabolic process);GO:0007268(BP:chemical synaptic transmission);GO:0051289(BP:protein homotetramerization);GO:0090461(BP:glutamate homeostasis);GO:0005739(CC:mitochondrion);GO:0005759(CC:mitochondrial matrix);GO…	mmu:14660(Gls)	mmu00250(Alanine, aspartate and glutamate metabolism);mmu00220(Arginine biosynthesis);mmu00470(D-Amino acid metabolism);mmu04964(Proximal tubule bicarbonate reclamation);mmu04724(Glutamatergic synapse);mmu04727(GABAergic synapse);mmu05206(MicroRNAs in cancer);mmu05230(Central carbon metabolism in cancer)	Mitochondrial	PF12796(Ankyrin repeats (3 copies));PF17959(EF-hand domain);PF04960(Glutaminase)
D3Z7Q2	Small integral membrane protein 20	Smim20	D3Z7Q2	D3Z7Q2	Smim20	Small integral membrane protein 20	SIM20_MOUSE	2	13388.7	21986.3	36040.4	48167.4	39762.8	50040.6	32576.3	62976.1	54182.2	27862.1	28525.2	46233.3	29788.7	54946.5	22693.8	27903.7	49574.8	55344.7	54753.2	48799.4	0.255544	NA	GO:0033617(BP:mitochondrial cytochrome c oxidase assembly);GO:0005576(CC:extracellular region);GO:0005743(CC:mitochondrial inner membrane)	mmu:66278		Mitochondrial	PF15061(Domain of unknown function (DUF4538))
D7PDD4	Megakaryocyte and platelet inhibitory receptor G6b	Mpig6b	D7PDD4	D7PDD4	Mpig6b	Megakaryocyte and platelet inhibitory receptor G6b	G6B_MOUSE	2			14321			24398.5	25566.9		16261.8	16835.6	12408.7	21015.5		20613.6		17563.8	18496.8	14531.4	22631.3		0.594766	NA	GO:0007229(BP:integrin-mediated signaling pathway);GO:0007596(BP:blood coagulation);GO:0009968(BP:negative regulation of signal transduction);GO:0030218(BP:erythrocyte differentiation);GO:0030219(BP:megakaryocyte differentiation);GO:0030220(BP:platelet formation);GO:0035855(BP:megakaryocyte development);GO:0005654(CC:nucleoplasm);GO:0005783(CC:endoplasmic reticulum);GO:0005794(CC:Golgi apparatus)…	mmu:106722		Extracellular;PlasmaMembrane	PF15096(G6b-B extracellular V-set Ig-like domain)
E9PV24	Fibrinogen alpha chain	Fga	E9PV24	E9PV24	Fga	Fibrinogen alpha chain	FIBA_MOUSE	56	2255010	1476940	1102500	1386910	1104410	1852160	2371140	1150280	1248180	1171850	524810	1287330	573149	578867	1201200	1235380	1008910	1213790	1109750	955766	0.0456744	NA	GO:0002250(BP:adaptive immune response);GO:0007160(BP:cell-matrix adhesion);GO:0007596(BP:blood coagulation);GO:0014911(BP:positive regulation of smooth muscle cell migration);GO:0031639(BP:plasminogen activation);GO:0034116(BP:positive regulation of heterotypic cell-cell adhesion);GO:0042730(BP:fibrinolysis);GO:0043152(BP:induction of bacterial agglutination);GO:0045087(BP:innate immune response…	mmu:14161(Fga)	mmu04610(Complement and coagulation cascades);mmu04611(Platelet activation);mmu04613(Neutrophil extracellular trap formation);mmu05171(Coronavirus disease - COVID-19)	Nuclear	PF08702(Fibrinogen alpha/beta chain family);PF00147(Fibrinogen beta and gamma chains, C-terminal globular domain);PF12160(Fibrinogen alpha C domain)
E9PVA8	Stalled ribosome sensor GCN1	Gcn1	E9PVA8	E9PVA8	Gcn1	Stalled ribosome sensor GCN1	GCN1_MOUSE	66	26957.7	28563.7	37847.6	36726.6	34613.8	41470.6	36315.6	42174.3	37523.8	34242.4	43938.5	42184.8	39912.7	42250.9	38581.8	33337.1	37560.9	36786.3	40329.6	40068.2	0.0118751	Glu-control	GO:0006417(BP:regulation of translation);GO:0034198(BP:cellular response to amino acid starvation);GO:0072344(BP:rescue of stalled ribosome);GO:0140469(BP:GCN2-mediated signaling);GO:1990253(BP:cellular response to leucine starvation);GO:0005737(CC:cytoplasm);GO:0005829(CC:cytosol);GO:0005844(CC:polysome);GO:0022626(CC:cytosolic ribosome);GO:0019887(MF:protein kinase regulator activity);GO:006009…	mmu:231659		Cytoplasmic;Nuclear
E9PVX6	Proliferation marker protein Ki-67	Mki67	E9PVX6	E9PVX6	Mki67	Proliferation marker protein Ki-67	KI67_MOUSE	8		5902.9						16180.9		5225.43			14928.2		2709.08		4079.24				0.904555	NA	GO:0007088(BP:regulation of mitotic nuclear division);GO:0008283(BP:cell population proliferation);GO:0050673(BP:epithelial cell proliferation);GO:0051321(BP:meiotic cell cycle);GO:0051983(BP:regulation of chromosome segregation);GO:0072089(BP:stem cell proliferation);GO:0072574(BP:hepatocyte proliferation);GO:1902275(BP:regulation of chromatin organization);GO:1990705(BP:cholangiocyte proliferat…	mmu:17345		Nuclear	PF08065(KI67R (NUC007) repeat);PF00498(FHA domain);PF15276(Protein phosphatase 1 binding)
E9PXF8	Myotubularin-related protein 13	Sbf2	E9PXF8	E9PXF8	Sbf2	Myotubularin-related protein 13	MTMRD_MOUSE	3		5470.49	5622.21	15502.1	12490.3		1928.07	6275.82	5490.89	13290.7	10358.6	6471.41	14363.2	7620.44	7802.29	10190.5	5401.48	5266.64	9094.16	4672.82	0.550474	NA	GO:0006914(BP:autophagy);GO:0005737(CC:cytoplasm);GO:0005774(CC:vacuolar membrane);GO:0005829(CC:cytosol);GO:0010008(CC:endosome membrane);GO:0016020(CC:membrane);GO:0030424(CC:axon);GO:0048471(CC:perinuclear region of cytoplasm);GO:0005085(MF:guanyl-nucleotide exchange factor activity);GO:0019208(MF:phosphatase regulator activity);GO:0019902(MF:phosphatase binding);GO:0035091(MF:phosphatidylinos…	mmu:319934		Nuclear	PF02893(GRAM domain);PF03456(uDENN domain);PF00169(PH domain);PF02141(DENN (AEX-3) domain);PF12335(Myotubularin protein);PF06602(Myotubularin-like phosphatase domain)
E9PYK3	Protein mono-ADP-ribosyltransferase PARP4	Parp4	E9PYK3	E9PYK3	Parp4	Protein mono-ADP-ribosyltransferase PARP4	PARP4_MOUSE	7	39876.6	25081.4	25422	20850.7	43268.3	18929.6	29639.8	19264.4	21479.1	24516.4	22605.3	26120.2	24969.5	19843.1	26065.9	20085.6	18836.1	13787.8	23514.3	18038.6	0.0360448	control-AS-Glu	GO:0006954(BP:inflammatory response);GO:0036211(BP:protein modification process);GO:0005634(CC:nucleus);GO:0005654(CC:nucleoplasm);GO:0005737(CC:cytoplasm);GO:0005819(CC:spindle);GO:0005829(CC:cytosol);GO:0005876(CC:spindle microtubule);GO:1990904(CC:ribonucleoprotein complex);GO:0003950(MF:NAD+ ADP-ribosyltransferase activity);GO:0016779(MF:nucleotidyltransferase activity);GO:0019899(MF:enzyme b…	mmu:328417(Parp4)	mmu03410(Base excision repair);mmu04210(Apoptosis)	Nuclear	PF06346(Formin Homology Region 1);PF00533(BRCA1 C Terminus (BRCT) domain);PF08487(Vault protein inter-alpha-trypsin domain);PF00644(Poly(ADP-ribose) polymerase catalytic domain);PF13768(von Willebrand factor type A domain)
E9PZM4	Chromodomain-helicase-DNA-binding protein 2	Chd2	E9PZM4	A2AJK6;A3KFM7;E9PZM4;P40201;Q09XV5;Q8BYH8	Chd2	Chromodomain-helicase-DNA-binding protein 2	CHD2_MOUSE	2					18910.8	7483.05	11093.4	15664.8			6285.57	18514.3		6595.02	17887.9	25678.6			8838.59	13082.2	0.717578	NA	GO:0006357(BP:regulation of transcription by RNA polymerase II);GO:0006974(BP:cellular response to DNA damage stimulus);GO:0007517(BP:muscle organ development);GO:0010467(BP:gene expression);GO:0034728(BP:nucleosome organization);GO:0060218(BP:hematopoietic stem cell differentiation);GO:0000785(CC:chromatin);GO:0005634(CC:nucleus);GO:0000978(MF:RNA polymerase II cis-regulatory region sequence-spe…	mmu:244059		Nuclear	PF18375(CDH1/2 SANT-Helical linker 1);PF00385(Chromo (CHRromatin Organisation MOdifier) domain);PF13907(Chromodomain-helicase-DNA-binding protein 1-like, C-terminal);PF00176(SNF2-related domain);PF00271(Helicase conserved C-terminal domain)
E9PZQ0	Ryanodine receptor 1	Ryr1	E9PZQ0	E9PZQ0	Ryr1	Ryanodine receptor 1	RYR1_MOUSE	114	22644.1	23409.2	66678.3	28277.6	79032.1	23800.4	11638.2	33689.4	16509.2	26775.1	13305.4	13752.7	13177.3	41972.9	12057.2	16545.6	20171.5	88383.1	24690.3	12895.2	0.307171	NA	GO:0001666(BP:response to hypoxia);GO:0003151(BP:outflow tract morphogenesis);GO:0006816(BP:calcium ion transport);GO:0006936(BP:muscle contraction);GO:0006937(BP:regulation of muscle contraction);GO:0006941(BP:striated muscle contraction);GO:0014808(BP:release of sequestered calcium ion into cytosol by sarcoplasmic reticulum);GO:0030512(BP:negative regulation of transforming growth factor beta r…	mmu:20190(Ryr1)	mmu04371(Apelin signaling pathway);mmu04020(Calcium signaling pathway);mmu04921(Oxytocin signaling pathway);mmu04730(Long-term depression);mmu04713(Circadian entrainment);mmu05017(Spinocerebellar ataxia);mmu05020(Prion disease);mmu05022(Pathways of neurodegeneration - multiple diseases)	Cytoplasmic	PF02026(RyR domain);PF00622(SPRY domain);PF08454(RyR and IP3R Homology associated);PF01365(RIH domain);PF08709(Inositol 1,4,5-trisphosphate/ryanodine receptor);PF02815(MIR domain);PF00520(Ion transport protein);PF21119(Ryanodine receptor junctional solenoid repeat);PF06459(Ryanodine Receptor TM 4-6)
E9Q0S6	Tensin-1	Tns1	E9Q0S6	E9Q0S6	Tns1	Tensin-1	TENS1_MOUSE	118	484220	609440	532147	424845	605705	503361	731760	381526	535965	414087	425210	432574	403974	411646	481267	477067	543770	477330	577614	506316	0.260187	NA	GO:0007044(BP:cell-substrate junction assembly);GO:0010761(BP:fibroblast migration);GO:0005737(CC:cytoplasm);GO:0005856(CC:cytoskeleton);GO:0005925(CC:focal adhesion);GO:0009986(CC:cell surface);GO:0030055(CC:cell-substrate junction);GO:0003779(MF:actin binding);GO:0004721(MF:phosphoprotein phosphatase activity);GO:0046872(MF:metal ion binding)	mmu:21961			PF00017(SH2 domain);PF10409(C2 domain of PTEN tumour-suppressor protein);PF08416(Phosphotyrosine-binding domain)
E9Q137	Testis-expressed protein 264 homolog	Tex264	E9Q137	E9Q137	Tex264	Testis-expressed protein 264 homolog	TX264_MOUSE	12	28000.6	29007.8	25930	30054.6	24107.8	24506	20775.3	18687.9	25583.9	23165.1	25663	25082.5	24637.2	26680	21016.3	23662.9	23191.2	24127.3	22289.4	23386.4	0.0133747	control-AS;control-AS-Glu	GO:0061709(BP:reticulophagy);GO:0106300(BP:protein-DNA covalent cross-linking repair);GO:0000421(CC:autophagosome membrane);GO:0005634(CC:nucleus);GO:0005657(CC:replication fork);GO:0005783(CC:endoplasmic reticulum);GO:0005789(CC:endoplasmic reticulum membrane);GO:0005829(CC:cytosol);GO:0031410(CC:cytoplasmic vesicle);GO:0038023(MF:signaling receptor activity)	mmu:21767		Extracellular;PlasmaMembrane
E9Q1P8	Interferon regulatory factor 2-binding protein 2	Irf2bp2	E9Q1P8	E9Q1P8	Irf2bp2	Interferon regulatory factor 2-binding protein 2	I2BP2_MOUSE	7	27579.1	35358.8	43017.4	42909.9	26872	43527	39221.5	47215.2	33971.8	33455.6	51217.6	44603.5	48714.8	45499	48159.5	45454.7	37290.2	36904.1	44077.6	43714.9	0.0187212	Glu-control	GO:0000122(BP:negative regulation of transcription by RNA polymerase II);GO:0002327(BP:immature B cell differentiation);GO:0006357(BP:regulation of transcription by RNA polymerase II);GO:0005634(CC:nucleus);GO:0005654(CC:nucleoplasm);GO:0005737(CC:cytoplasm);GO:0003714(MF:transcription corepressor activity);GO:0046872(MF:metal ion binding)	mmu:270110		Nuclear	PF11261(Interferon regulatory factor 2-binding protein zinc finger)
E9Q236	ATP-binding cassette sub-family C member 4	Abcc4	E9Q236	E9Q236	Abcc4	ATP-binding cassette sub-family C member 4	MRP4_MOUSE	7	16167.3	8185.02	14877.7	11195.4	11885.5	13664.7	8907.06	7848.35	11481.1	11990.1	11249.7	14436.6	10996.2	13463.4	10665.6	9465.18	16531.4	12450.8	13800.6	12777.5	0.552052	NA	GO:0006855(BP:xenobiotic transmembrane transport);GO:0015721(BP:bile acid and bile salt transport);GO:0015732(BP:prostaglandin transport);GO:0015747(BP:urate transport);GO:0015850(BP:organic hydroxy compound transport);GO:0032310(BP:prostaglandin secretion);GO:0048661(BP:positive regulation of smooth muscle cell proliferation);GO:0055085(BP:transmembrane transport);GO:0060271(BP:cilium assembly);…	mmu:239273(Abcc4)	mmu02010(ABC transporters);mmu04024(cAMP signaling pathway);mmu04976(Bile secretion);mmu01523(Antifolate resistance)	PlasmaMembrane	PF00664(ABC transporter transmembrane region);PF00005(ABC transporter)
E9Q2M9	WD repeat- and FYVE domain-containing protein 4	Wdfy4	E9Q2M9	E9Q2M9	Wdfy4	WD repeat- and FYVE domain-containing protein 4	WDFY4_MOUSE	4		17432.3	18817	31747.3		6453.82	17459	24553.2		16039.4	27502	29027.2	20551.9	24263.7	26292.1	25720.3		20280			0.186826	NA	GO:0006914(BP:autophagy);GO:0019882(BP:antigen processing and presentation);GO:0036037(BP:CD8-positive, alpha-beta T cell activation);GO:0098586(BP:cellular response to virus);GO:0005769(CC:early endosome);GO:0005783(CC:endoplasmic reticulum)			Extracellular;PlasmaMembrane;Nuclear	PF02138(Beige/BEACH domain);PF14844(PH domain associated with Beige/BEACH);PF00400(WD domain, G-beta repeat)
E9Q394	A-kinase anchor protein 13	Akap13	E9Q394	E9Q394	Akap13	A-kinase anchor protein 13	AKP13_MOUSE	8	19582.8	11576.5	20651	16649.7	19725.5	12638.5	15912.8	19716.2	14100.2	20318.6	21620.1	14810.3	19223.3	15802.5	20662.8	19859	16762.1	16438.7	18701.1	15681	0.809088	NA	GO:0007186(BP:G protein-coupled receptor signaling pathway);GO:0007507(BP:heart development);GO:0035023(BP:regulation of Rho protein signal transduction);GO:0035025(BP:positive regulation of Rho protein signal transduction);GO:0043123(BP:positive regulation of I-kappaB kinase/NF-kappaB signaling);GO:0051168(BP:nuclear export);GO:0055007(BP:cardiac muscle cell differentiation);GO:0060297(BP:regula…	mmu:75547(Akap13)	mmu04928(Parathyroid hormone synthesis, secretion and action);mmu05163(Human cytomegalovirus infection)	Nuclear	PF17838(PH domain);PF00621(RhoGEF domain)
E9Q3C1	C2 domain-containing protein 2	C2cd2	E9Q3C1	E9Q3C1	C2cd2	C2 domain-containing protein 2	C2CD2_MOUSE	3	4748.45	2878.32	3988.52	9160.48		2801	10888.7	4431.33	6260.16		5723.06	6592.46	8020.91	5989.62	7176.41	4963.14	5635.65	8895.64	4359.49	2790.2	0.762493	NA	GO:0016020(CC:membrane)	mmu:207781		Nuclear	PF18696(Synaptotagmin-like, mitochondrial and lipid-binding domain);PF00168(C2 domain)
E9Q3E1	Aldehyde dehydrogenase family 3 member B2	Aldh3b2	E9Q3E1	E9Q3E1	Aldh3b2	Aldehyde dehydrogenase family 3 member B2	AL3B2_MOUSE	19	110079	120578	137683	101570	103722	73178.4	49935.7	63120.1	69371.2	130977	133800	141472	137981	100795	125753	156949	92313.6	95739.2	97210.4	119313	0.0216813	Glu-AS	GO:0006068(BP:ethanol catabolic process);GO:0006081(BP:cellular aldehyde metabolic process);GO:0006629(BP:lipid metabolic process);GO:0005737(CC:cytoplasm);GO:0005811(CC:lipid droplet);GO:0004028(MF:3-chloroallyl aldehyde dehydrogenase activity);GO:0004029(MF:aldehyde dehydrogenase (NAD+) activity);GO:0004030(MF:aldehyde dehydrogenase [NAD(P)+] activity);GO:0043878(MF:glyceraldehyde-3-phosphate d…	mmu:621603(Aldh3b2)	mmu00010(Glycolysis / Gluconeogenesis);mmu00340(Histidine metabolism);mmu00350(Tyrosine metabolism);mmu00360(Phenylalanine metabolism);mmu00410(beta-Alanine metabolism);mmu00980(Metabolism of xenobiotics by cytochrome P450);mmu00982(Drug metabolism - cytochrome P450)	Cytoplasmic	PF00171(Aldehyde dehydrogenase family)
E9Q3L2	Phosphatidylinositol 4-kinase alpha	Pi4ka	E9Q3L2	E9Q3L2	Pi4ka	Phosphatidylinositol 4-kinase alpha	PI4KA_MOUSE	48	45356.6	53651.1	55257.9	60856.6	55480.9	53843.6	61289.8	50972.9	55529.8	53618.6	59189.5	56826.4	58804.8	55902.4	57727	50812.3	55766.8	53000.8	49085.1	54426.2	0.219644	NA	GO:0016310(BP:phosphorylation);GO:0044788(BP:modulation by host of viral process);GO:0046854(BP:phosphatidylinositol phosphate biosynthetic process);GO:0048015(BP:phosphatidylinositol-mediated signaling);GO:0140754(BP:reorganization of cellular membranes to establish viral sites of replication);GO:0005737(CC:cytoplasm);GO:0005886(CC:plasma membrane);GO:0030660(CC:Golgi-associated vesicle membrane…	mmu:224020(Pi4ka)	mmu00562(Inositol phosphate metabolism);mmu04070(Phosphatidylinositol signaling system)	PlasmaMembrane;Nuclear	PF19274(PI4-kinase N-terminal region);PF00454(Phosphatidylinositol 3- and 4-kinase);PF00613(Phosphoinositide 3-kinase family, accessory domain (PIK domain))
E9Q401	Ryanodine receptor 2	Ryr2	E9Q401	E9Q401	Ryr2	Ryanodine receptor 2	RYR2_MOUSE	83	16067.5		17125.6	24845.9	100515	20585.2	12187.8	71821	33569	50016.5	16809.6	18028.6	24603.9	15732.6	17232.1	17443.5	24257.9	14851.1	34205.2	15266	0.376552	NA	GO:0001666(BP:response to hypoxia);GO:0002027(BP:regulation of heart rate);GO:0003143(BP:embryonic heart tube morphogenesis);GO:0003220(BP:left ventricular cardiac muscle tissue morphogenesis);GO:0003300(BP:cardiac muscle hypertrophy);GO:0005513(BP:detection of calcium ion);GO:0006816(BP:calcium ion transport);GO:0006874(BP:cellular calcium ion homeostasis);GO:0006941(BP:striated muscle contracti…	mmu:20191(Ryr2)	mmu04371(Apelin signaling pathway);mmu04020(Calcium signaling pathway);mmu04024(cAMP signaling pathway);mmu04911(Insulin secretion);mmu04921(Oxytocin signaling pathway);mmu04260(Cardiac muscle contraction);mmu04261(Adrenergic signaling in cardiomyocytes);mmu04972(Pancreatic secretion);mmu04713(Circadian entrainment);mmu05020(Prion disease);mmu05022(Pathways of neurodegeneration - multiple disease…	Cytoplasmic	PF08454(RyR and IP3R Homology associated);PF01365(RIH domain);PF13499(EF-hand domain pair);PF02815(MIR domain);PF06459(Ryanodine Receptor TM 4-6);PF00520(Ion transport protein);PF08709(Inositol 1,4,5-trisphosphate/ryanodine receptor);PF02026(RyR domain);PF21119(Ryanodine receptor junctional solenoid repeat);PF00622(SPRY domain)
E9Q414	Apolipoprotein B-100	Apob	E9Q414	E9Q414	Apob	Apolipoprotein B-100	APOB_MOUSE	181	301706	211261	209670	234426	159357	1041040	695111	685757	625851	998746	409448	611952	340780	428858	594304	825231	872786	613240	789039	922959	4.40856e-06	control-AS;Glu-AS;control-AS-Glu;Glu-AS-Glu;Glu-control	GO:0001701(BP:in utero embryonic development);GO:0006629(BP:lipid metabolic process);GO:0006642(BP:triglyceride mobilization);GO:0007283(BP:spermatogenesis);GO:0007399(BP:nervous system development);GO:0008203(BP:cholesterol metabolic process);GO:0009566(BP:fertilization);GO:0009615(BP:response to virus);GO:0009743(BP:response to carbohydrate);GO:0009791(BP:post-embryonic development);GO:0010628(…	mmu:238055(Apob)	mmu04975(Fat digestion and absorption);mmu04979(Cholesterol metabolism);mmu04977(Vitamin digestion and absorption);mmu05417(Lipid and atherosclerosis)	PlasmaMembrane;Cytoplasmic;Nuclear	PF09172(Vitellinogen, open beta-sheet);PF12491(Apolipoprotein B100 C terminal);PF01347(Lipoprotein amino terminal region);PF06448(Domain of Unknown Function (DUF1081))
E9Q4N7	AT-rich interactive domain-containing protein 1B	Arid1b	E9Q4N7	E9Q4N7	Arid1b	AT-rich interactive domain-containing protein 1B	ARI1B_MOUSE	4	14431.7	14715.2	15837.8	13349.5	6884.34	15822.8	8440.11	15220.5	15250.9	12760.2	12534.1	13008.3	14464	18431.6	15431.7	7561.54	11361.9	12585.6	13590.6	16217.3	0.632105	NA	GO:0006338(BP:chromatin remodeling);GO:0006357(BP:regulation of transcription by RNA polymerase II);GO:0007270(BP:neuron-neuron synaptic transmission);GO:0045893(BP:positive regulation of transcription, DNA-templated);GO:0060996(BP:dendritic spine development);GO:0097026(BP:dendritic cell dendrite assembly);GO:0005634(CC:nucleus);GO:0005654(CC:nucleoplasm);GO:0005829(CC:cytosol);GO:0005886(CC:pla…			Nuclear	PF01388(ARID/BRIGHT DNA binding domain);PF12031(SWI/SNF-like complex subunit BAF250/Osa)
E9Q4P1	WD repeat and FYVE domain-containing protein 1	Wdfy1	E9Q4P1	E9Q4P1	Wdfy1	WD repeat and FYVE domain-containing protein 1	WDFY1_MOUSE	2			3777.14												16187.6			3025.31			1	NA	GO:0034141(BP:positive regulation of toll-like receptor 3 signaling pathway);GO:0034145(BP:positive regulation of toll-like receptor 4 signaling pathway);GO:0005634(CC:nucleus);GO:0005730(CC:nucleolus);GO:0005769(CC:early endosome);GO:0005794(CC:Golgi apparatus);GO:0005829(CC:cytosol);GO:0030054(CC:cell junction);GO:0043231(CC:intracellular membrane-bounded organelle);GO:0005545(MF:1-phosphatidyl…	mmu:69368		Extracellular	PF01363(FYVE zinc finger);PF00400(WD domain, G-beta repeat)
E9Q4Z2	Acetyl-CoA carboxylase 2	Acacb	E9Q4Z2	E9Q4Z2	Acacb	Acetyl-CoA carboxylase 2	ACACB_MOUSE	109	124666	183338	178573	238112	219269	248324	184500	273962	343401	158933	139799	247285	185915	222188	130468	197198	232435	297266	245919	239992	0.182727	NA	GO:0006084(BP:acetyl-CoA metabolic process);GO:0006633(BP:fatty acid biosynthetic process);GO:0009410(BP:response to xenobiotic stimulus);GO:0010629(BP:negative regulation of gene expression);GO:0010884(BP:positive regulation of lipid storage);GO:0010906(BP:regulation of glucose metabolic process);GO:0014070(BP:response to organic cyclic compound);GO:0031667(BP:response to nutrient levels);GO:003…	mmu:100705(Acacb)	mmu00620(Pyruvate metabolism);mmu00640(Propanoate metabolism);mmu00061(Fatty acid biosynthesis);mmu04152(AMPK signaling pathway);mmu04910(Insulin signaling pathway);mmu04922(Glucagon signaling pathway);mmu04920(Adipocytokine signaling pathway);mmu04936(Alcoholic liver disease);mmu04931(Insulin resistance)	Cytoplasmic	PF00289(Biotin carboxylase, N-terminal domain);PF01039(Carboxyl transferase domain);PF08326(Acetyl-CoA carboxylase, central region);PF02785(Biotin carboxylase C-terminal domain);PF21385(Acetyl-CoA carboxylase, BT domain);PF00364(Biotin-requiring enzyme);PF02786(Carbamoyl-phosphate synthase L chain, ATP binding domain)
E9Q555	E3 ubiquitin-protein ligase RNF213	Rnf213	E9Q555	E9Q555	Rnf213	E3 ubiquitin-protein ligase RNF213	RN213_MOUSE	52	54338.9	57182.2	62419.6	59186.3	59431.9	59574.4	79487.5	58638	74617.4	54767.4	64643.2	56178.5	71649.7	50996.8	63073.2	55365.4	47778.8	50359.8	46902	51696.3	0.0275452	AS-Glu-AS	GO:0001525(BP:angiogenesis);GO:0002040(BP:sprouting angiogenesis);GO:0002376(BP:immune system process);GO:0006511(BP:ubiquitin-dependent protein catabolic process);GO:0016567(BP:protein ubiquitination);GO:0019216(BP:regulation of lipid metabolic process);GO:0042742(BP:defense response to bacterium);GO:0051865(BP:protein autoubiquitination);GO:0070534(BP:protein K63-linked ubiquitination);GO:00987…			Nuclear	PF00097(Zinc finger, C3HC4 type (RING finger));PF20173(RZ type zinc finger domain)
E9Q557	Desmoplakin	Dsp	E9Q557	E9Q557	Dsp	Desmoplakin	DESP_MOUSE	63	87760.5	66625.2	37945.9	58116.4	195628	70790.4	94274.1	149624	94984	82483	46559.8	41651.1	69696.6	53634.1	59949.3	47180.5	83039	68242.5	81952.1	45600.7	0.226206	NA	GO:0002934(BP:desmosome organization);GO:0003223(BP:ventricular compact myocardium morphogenesis);GO:0030216(BP:keratinocyte differentiation);GO:0034332(BP:adherens junction organization);GO:0042060(BP:wound healing);GO:0043588(BP:skin development);GO:0045104(BP:intermediate filament cytoskeleton organization);GO:0045109(BP:intermediate filament organization);GO:0086073(BP:bundle of His cell-Purk…	mmu:109620(Dsp)	mmu04820(Cytoskeleton in muscle cells);mmu05412(Arrhythmogenic right ventricular cardiomyopathy)	Nuclear	PF21019(Spectrin-like repeat);PF17902(SH3 domain);PF18373(Spectrin like domain);PF00681(Plectin repeat)
E9Q5C9	Nucleolar and coiled-body phosphoprotein 1	Nolc1	E9Q5C9	E9Q5C9	Nolc1	Nucleolar and coiled-body phosphoprotein 1	NOLC1_MOUSE	5	10559.6	16132.5	23287.6	19857.8	16907.5	19241.3	17430.9	31165.9	19592.7	5991.96	23002.9	18020	23459.8	18973.2	24632.7	10536.3	15674.6	10570.7	12884	16038.1	0.139776	NA	GO:0006417(BP:regulation of translation);GO:0007000(BP:nucleolus organization);GO:0008284(BP:positive regulation of cell population proliferation);GO:0014029(BP:neural crest formation);GO:0014032(BP:neural crest cell development);GO:0033979(BP:box H/ACA RNA metabolic process);GO:0042306(BP:regulation of protein import into nucleus);GO:0045893(BP:positive regulation of transcription, DNA-templated…	mmu:70769		Nuclear	PF05022(SRP40, C-terminal domain)
E9Q634	Unconventional myosin-Ie	Myo1e	E9Q634	E9Q634;P70248	Myo1e	Unconventional myosin-Ie	MYO1E_MOUSE	18	65646.5	54963.3	53723.4	49527.3	80875	56483.1	74126	47180.7	37777.9	51693.2	61290.8	42261.5	62071	38360.3	56679.8	44101.4	45588.4	42472.7	49539.9	49187.6	0.238335	NA	GO:0001570(BP:vasculogenesis);GO:0001701(BP:in utero embryonic development);GO:0001822(BP:kidney development);GO:0003094(BP:glomerular filtration);GO:0006807(BP:nitrogen compound metabolic process);GO:0006897(BP:endocytosis);GO:0007015(BP:actin filament organization);GO:0030050(BP:vesicle transport along actin filament);GO:0030097(BP:hemopoiesis);GO:0032836(BP:glomerular basement membrane develop…	mmu:71602(Myo1e)	mmu04814(Motor proteins)	Cytoplasmic	PF00063(Myosin head (motor domain));PF06017(Unconventional myosin tail, actin- and lipid-binding);PF00018(SH3 domain)
E9Q6P5	Tetratricopeptide repeat protein 7B	Ttc7b	E9Q6P5	E9Q6P5	Ttc7b	Tetratricopeptide repeat protein 7B	TTC7B_MOUSE	13	34821.7	32743.3	39366.1	44826.1	46816.5	41453.1	43070.7	29148.7	38749.3	42756.5	42056.4	44085.8	36792.6	41664.9	44210.6	38559.7	34462.3	38544.7	39878.8	44269.1	0.79057	NA	GO:0046854(BP:phosphatidylinositol phosphate biosynthetic process);GO:0072659(BP:protein localization to plasma membrane);GO:0005829(CC:cytosol);GO:0005886(CC:plasma membrane)	mmu:104718		Cytoplasmic	PF07719(Tetratricopeptide repeat);PF12895(Anaphase-promoting complex, cyclosome, subunit 3);PF13432(Tetratricopeptide repeat);PF13181(Tetratricopeptide repeat);PF19440(Tetratricopeptide repeat protein 7 N-terminal)
E9Q735	Ubiquitin conjugation factor E4 A	Ube4a	E9Q735	E9Q735	Ube4a	Ubiquitin conjugation factor E4 A	UBE4A_MOUSE	16	67929.8	62456.5	75380.8	80215.7	67968.1	66845.4	69129.2	64566.4	59653.6	56818.8	84147.1	71650.3	67683.1	80276.1	76670.4	63230.3	68730.6	58900.2	74975.2	63237.4	0.0256579	Glu-AS	GO:0016567(BP:protein ubiquitination);GO:0030433(BP:ubiquitin-dependent ERAD pathway);GO:0000151(CC:ubiquitin ligase complex);GO:0005634(CC:nucleus);GO:0005737(CC:cytoplasm);GO:0034450(MF:ubiquitin-ubiquitin ligase activity);GO:0061630(MF:ubiquitin protein ligase activity)			Cytoplasmic;Nuclear	PF04564(U-box domain);PF10408(Ubiquitin elongating factor core)
E9Q7E2	AT-rich interactive domain-containing protein 2	Arid2	E9Q7E2	E9Q7E2	Arid2	AT-rich interactive domain-containing protein 2	ARID2_MOUSE	4	24995	23080.2	17093.3	17117.5	32391.4	20040	26471.1	14641.9	12271.1	21617.6	9488.98		18340.2		22515.1	17480	26339.6	6767.28	13341.5	19210.7	0.441156	NA	GO:0003007(BP:heart morphogenesis);GO:0006337(BP:nucleosome disassembly);GO:0006338(BP:chromatin remodeling);GO:0006357(BP:regulation of transcription by RNA polymerase II);GO:0008285(BP:negative regulation of cell population proliferation);GO:0030071(BP:regulation of mitotic metaphase/anaphase transition);GO:0030336(BP:negative regulation of cell migration);GO:0042592(BP:homeostatic process);GO:…	mmu:77044(Arid2)	mmu03082(ATP-dependent chromatin remodeling);mmu05225(Hepatocellular carcinoma)	Nuclear	PF01388(ARID/BRIGHT DNA binding domain);PF02257(RFX DNA-binding domain)
E9Q7G0	Nuclear mitotic apparatus protein 1	Numa1	E9Q7G0	E9Q7G0	Numa1	Nuclear mitotic apparatus protein 1	NUMA1_MOUSE	77	113597	124155	122658	118346	104300	111848	112072	125951	108381	110033	141273	111651	134011	113498	125077	111810	101233	93166.4	118196	101150	0.0360099	Glu-AS-Glu	GO:0000132(BP:establishment of mitotic spindle orientation);GO:0001578(BP:microtubule bundle formation);GO:0030513(BP:positive regulation of BMP signaling pathway);GO:0030953(BP:astral microtubule organization);GO:0031116(BP:positive regulation of microtubule polymerization);GO:0032388(BP:positive regulation of intracellular transport);GO:0045618(BP:positive regulation of keratinocyte differentia…	mmu:101706		Nuclear	PF21670(NuMA N-terminal hook domain)
E9Q8I9	Protein furry homolog	Fry	E9Q8I9	E9Q8I9	Fry	Protein furry homolog	FRY_MOUSE	18	25265.6	15636.5	21944	24975.4	28828.3	23504.1	27701	19041.9	25429.6	21885.2	23175.9	27316.9	24304.7	17430.4	21257.4	20944.7	27278.3	18624.2	22729.2	25494.1	0.987958	NA	GO:0000902(BP:cell morphogenesis);GO:0031175(BP:neuron projection development);GO:1904428(BP:negative regulation of tubulin deacetylation);GO:0000922(CC:spindle pole);GO:0005815(CC:microtubule organizing center);GO:0005938(CC:cell cortex);GO:0030427(CC:site of polarized growth);GO:0004857(MF:enzyme inhibitor activity)	mmu:320365		Nuclear	PF19421(Furry protein C-terminal);PF14222(Cell morphogenesis N-terminal);PF14228(Cell morphogenesis central region);PF14225(Cell morphogenesis C-terminal)
E9Q8Q6	Coiled-coil domain-containing protein 141	Ccdc141	E9Q8Q6	E9Q8Q6	Ccdc141	Coiled-coil domain-containing protein 141	CC141_MOUSE	5	4666.12	11219.7	8563.5		8512.13	11387.2	8317.4	9754.7	6898.27	12899	4678.89	5019.2	5667.1		9192.96	8478.48	6496.81	6023.03	8202.24	7578.38	0.101682	NA	GO:0007420(BP:brain development);GO:0021799(BP:cerebral cortex radially oriented cell migration);GO:0051642(BP:centrosome localization);GO:0005737(CC:cytoplasm);GO:0005813(CC:centrosome);GO:0016020(CC:membrane)	mmu:545428			PF07679(Immunoglobulin I-set domain)
E9Q912	Rap1 GTPase-GDP dissociation stimulator 1	Rap1gds1	E9Q912	E9Q912	Rap1gds1	Rap1 GTPase-GDP dissociation stimulator 1	GDS1_MOUSE	28	210082	156608	198595	147383	131266	197785	163901	142486	136236	191828	200602	180079	162296	153191	191704	166332	125554	134769	137848	151521	0.213279	NA	GO:0003300(BP:cardiac muscle hypertrophy);GO:0010821(BP:regulation of mitochondrion organization);GO:0014829(BP:vascular associated smooth muscle contraction);GO:0031034(BP:myosin filament assembly);GO:0032471(BP:negative regulation of endoplasmic reticulum calcium ion concentration);GO:0034504(BP:protein localization to nucleus);GO:0051561(BP:positive regulation of mitochondrial calcium ion conc…	mmu:229877		Cytoplasmic	PF00514(Armadillo/beta-catenin-like repeat)
E9Q9K5	Triadin	Trdn	E9Q9K5	E9Q9K5	Trdn	Triadin	TRDN_MOUSE	2		4405.83	34628.7	16336.9	29688.5			18268.5	8255.93	12273.7				20497.4			6194.26	53000.5	9877.41		0.883717	NA	GO:0006874(BP:cellular calcium ion homeostasis);GO:0009617(BP:response to bacterium);GO:0010880(BP:regulation of release of sequestered calcium ion into cytosol by sarcoplasmic reticulum);GO:0014808(BP:release of sequestered calcium ion into cytosol by sarcoplasmic reticulum);GO:0031122(BP:cytoplasmic microtubule organization);GO:0051280(BP:negative regulation of release of sequestered calcium io…	mmu:76757(Trdn)	mmu04020(Calcium signaling pathway);mmu04260(Cardiac muscle contraction)	Nuclear	PF05279(Aspartyl beta-hydroxylase N-terminal region)
E9QAT4	Protein transport protein Sec16A	Sec16a	E9QAT4	E9QAT4	Sec16a	Protein transport protein Sec16A	SC16A_MOUSE	16	70056.4	57677.9	67377.1	58357.6	57866.3	56461.8	57215.3	60783.1	55985.5	43656	59443.7	47967.9	49167.2	52947.7	52627.1	54525.5	53665.9	67209.3	53343.8	40327.8	0.147062	NA	GO:0006888(BP:endoplasmic reticulum to Golgi vesicle-mediated transport);GO:0006893(BP:Golgi to plasma membrane transport);GO:0006914(BP:autophagy);GO:0007029(BP:endoplasmic reticulum organization);GO:0007030(BP:Golgi organization);GO:0032527(BP:protein exit from endoplasmic reticulum);GO:0034976(BP:response to endoplasmic reticulum stress);GO:0048208(BP:COPII vesicle coating);GO:0050821(BP:prote…	mmu:227648		Nuclear	PF12932(Vesicle coat trafficking protein Sec16 mid-region);PF12931(Sec23-binding domain of Sec16)
F2Z472	Seminal vesicle secretory protein 3A	Svs3a	F2Z472	F2Z472	Svs3a	Seminal vesicle secretory protein 3A	SVS3A_MOUSE	32	5493960	457586	120243	7600810	496390	274234	141916	136171	67883.9	1074800	717359	116352	376693	1499280	159930	763065	577658	120385	410121	314749	0.120198	NA	GO:0042628(BP:mating plug formation);GO:0048240(BP:sperm capacitation);GO:0005576(CC:extracellular region);GO:0005615(CC:extracellular space);GO:0032991(CC:protein-containing complex);GO:0002020(MF:protease binding);GO:0008270(MF:zinc ion binding)	mmu:64335		Nuclear
F6ZDS4	Nucleoprotein TPR	Tpr	F6ZDS4	F6ZDS4	Tpr	Nucleoprotein TPR	TPR_MOUSE	50	30475.2	39218.2	37110.9	34593.3	36557.3	29549	34349.2	36950.9	31659.5	34247.5	40134.1	33682.1	38124.5	34730.9	38053.8	34011.7	34371.3	31428.5	30656.2	32368.9	0.0709529	NA	GO:0000122(BP:negative regulation of transcription by RNA polymerase II);GO:0006404(BP:RNA import into nucleus);GO:0006405(BP:RNA export from nucleus);GO:0006406(BP:mRNA export from nucleus);GO:0006611(BP:protein export from nucleus);GO:0006913(BP:nucleocytoplasmic transport);GO:0007094(BP:mitotic spindle assembly checkpoint signaling);GO:0010965(BP:regulation of mitotic sister chromatid separati…	mmu:108989(Tpr)	mmu03013(Nucleocytoplasmic transport);mmu05200(Pathways in cancer);mmu05216(Thyroid cancer);mmu05014(Amyotrophic lateral sclerosis)	Nuclear	PF07926(TPR/MLP1/MLP2-like protein)
F7BWT7	Tetraspanin-15	Tspan15	F7BWT7	F7BWT7	Tspan15	Tetraspanin-15	TSN15_MOUSE	1	5156.53	1454.25	5697.64	8817.34		10276.8	7903.1	8713.53	4342.67	3178.93	6169.85	8494.49	7034.67	8941.43	7257.3	3847.42		8902.58	2950.85	6267.1	0.488179	NA	GO:0045746(BP:negative regulation of Notch signaling pathway);GO:0051604(BP:protein maturation);GO:0072659(BP:protein localization to plasma membrane);GO:0005829(CC:cytosol);GO:0005886(CC:plasma membrane);GO:0009986(CC:cell surface);GO:0016604(CC:nuclear body);GO:0030054(CC:cell junction);GO:0031902(CC:late endosome membrane);GO:0043231(CC:intracellular membrane-bounded organelle);GO:0097197(CC:t…	mmu:70423		PlasmaMembrane	PF00335(Tetraspanin family)
F8VPK0	Superkiller complex protein 3	Skic3	F8VPK0	F8VPK0	Skic3	Superkiller complex protein 3	SKI3_MOUSE	23	19883.9	27845.4	22394.7	24390.4	28122.5	22214.3	18738.3	21877.5	25361.1	23238.7	25131	22644.8	21539.9	22574	18179.3	23787.6	23873	23546.2	25199.8	25519.9	0.277599	NA	GO:0034427(BP:nuclear-transcribed mRNA catabolic process, exonucleolytic, 3'-5');GO:0070478(BP:nuclear-transcribed mRNA catabolic process, 3'-5' exonucleolytic nonsense-mediated decay);GO:0072344(BP:rescue of stalled ribosome);GO:0000791(CC:euchromatin);GO:0005634(CC:nucleus);GO:0005654(CC:nucleoplasm);GO:0005737(CC:cytoplasm);GO:0005829(CC:cytosol);GO:0055087(CC:Ski complex)	mmu:218343(Skic3)	mmu03018(RNA degradation)		PF14559(Tetratricopeptide repeat);PF13432(Tetratricopeptide repeat);PF13181(Tetratricopeptide repeat)
F8VPU2	FERM, ARHGEF and pleckstrin domain-containing protein 1	Farp1	F8VPU2	F8VPU2	Farp1	FERM, ARHGEF and pleckstrin domain-containing protein 1	FARP1_MOUSE	12	98267.1	66442.5	89258	81787.7	79109.6	103457	102974	92560.1	101242	94596.1	93558.7	89159	104979	69591.3	92354.4	85036.2	92290.8	76214.6	101774	84923.1	0.139386	NA	GO:0007416(BP:synapse assembly);GO:0048813(BP:dendrite morphogenesis);GO:0098942(BP:retrograde trans-synaptic signaling by trans-synaptic protein complex);GO:0098974(BP:postsynaptic actin cytoskeleton organization);GO:1905606(BP:regulation of presynapse assembly);GO:0005829(CC:cytosol);GO:0005856(CC:cytoskeleton);GO:0009898(CC:cytoplasmic side of plasma membrane);GO:0030175(CC:filopodium);GO:0030…	mmu:223254		Nuclear	PF00621(RhoGEF domain);PF00169(PH domain);PF09380(FERM C-terminal PH-like domain);PF00373(FERM central domain);PF09379(FERM N-terminal domain);PF08736(FERM adjacent (FA))
G3X8U3	Queuosine 5'-phosphate N-glycosylase/hydrolase	QNG1	G3X8U3	G3X8U3	QNG1	Queuosine 5'-phosphate N-glycosylase/hydrolase	QNG1_MOUSE	16	71451.7	86971.1	78685.7	75129.1	85474.6	68031.4	74256.5	81308.8	79122.2	78110.8	83698.4	78034.1	90311.1	80867.8	86141.9	84742.9	74221.4	73007.2	84325.2	76448.8	0.221584	NA	GO:0043174(BP:nucleoside salvage);GO:0101030(BP:tRNA-guanine transglycosylation);GO:0016787(MF:hydrolase activity)	mmu:70153			PF10343(Queuosine salvage protein)
G3X982	Aldehyde oxidase 3	Aox3	G3X982	G3X982	Aox3	Aldehyde oxidase 3	AOXC_MOUSE	7	310101	248556	243869	173826	207051	187621	239125	148876	170185	271086	184899	205291	251587	160907	262986	248850	212849	214396	224147	225856	0.637682	NA	GO:0006805(BP:xenobiotic metabolic process);GO:0005829(CC:cytosol);GO:0004031(MF:aldehyde oxidase activity);GO:0005506(MF:iron ion binding);GO:0009055(MF:electron transfer activity);GO:0030151(MF:molybdenum ion binding);GO:0042803(MF:protein homodimerization activity);GO:0043546(MF:molybdopterin cofactor binding);GO:0050660(MF:flavin adenine dinucleotide binding);GO:0051287(MF:NAD binding);GO:005…	mmu:71724(Aox3)	mmu00280(Valine, leucine and isoleucine degradation);mmu00350(Tyrosine metabolism);mmu00380(Tryptophan metabolism);mmu00750(Vitamin B6 metabolism);mmu00760(Nicotinate and nicotinamide metabolism);mmu00830(Retinol metabolism);mmu00982(Drug metabolism - cytochrome P450);mmu04630(JAK-STAT signaling pathway)	Cytoplasmic	PF20256(Molybdopterin cofactor-binding domain);PF02738(Molybdopterin cofactor-binding domain);PF00111(2Fe-2S iron-sulfur cluster binding domain);PF00941(FAD binding domain in molybdopterin dehydrogenase);PF01315(Aldehyde oxidase and xanthine dehydrogenase, a/b hammerhead domain);PF03450(CO dehydrogenase flavoprotein C-terminal domain);PF01799([2Fe-2S] binding domain)
G3X9K3	Brefeldin A-inhibited guanine nucleotide-exchange protein 1	Arfgef1	G3X9K3	G3X9K3	Arfgef1	Brefeldin A-inhibited guanine nucleotide-exchange protein 1	BIG1_MOUSE	4	21163.4	35777.5	41518.3	30570.8	34656.3	25738.1	28512.4	33300.7	28434.2	29097.8	35140.5	44305.5	34360.3	36736.1	34563.4	32557.6	29011.1	27348.7	27969.2	22622.8	0.0372508	Glu-AS-Glu	GO:0006486(BP:protein glycosylation);GO:0007030(BP:Golgi organization);GO:0010256(BP:endomembrane system organization);GO:0015031(BP:protein transport);GO:0030837(BP:negative regulation of actin filament polymerization);GO:0031175(BP:neuron projection development);GO:0032012(BP:regulation of ARF protein signal transduction);GO:0034260(BP:negative regulation of GTPase activity);GO:0051897(BP:posit…	mmu:211673(Arfgef1)	mmu04144(Endocytosis)	Nuclear	PF12783(Mon2/Sec7/BIG1-like, HUS domain);PF20252(BIG2 C-terminal domain);PF01369(Sec7 domain);PF16213(Mon2/Sec7/BIG1-like, dimerisation and cyclophilin-binding domain);PF09324(Mon2/Sec7/BIG1-like, HDS)
G5E829	Plasma membrane calcium-transporting ATPase 1	Atp2b1	G5E829	G5E829	Atp2b1	Plasma membrane calcium-transporting ATPase 1	AT2B1_MOUSE	19	70153.7	58171.5	66974.2	61095.8	55342.2	77026.4	76671.9	57184.8	48348.1	62685	78541.7	69126.9	75945	52982.1	72717.6	57248.6	59869.5	46812.9	58625.4	63173.4	0.21527	NA	GO:0001818(BP:negative regulation of cytokine production);GO:0003056(BP:regulation of vascular associated smooth muscle contraction);GO:0006816(BP:calcium ion transport);GO:0006874(BP:cellular calcium ion homeostasis);GO:0008217(BP:regulation of blood pressure);GO:0030501(BP:positive regulation of bone mineralization);GO:0051480(BP:regulation of cytosolic calcium ion concentration);GO:0051481(BP:…	mmu:67972(Atp2b1)	mmu04020(Calcium signaling pathway);mmu04024(cAMP signaling pathway);mmu04022(cGMP-PKG signaling pathway);mmu04925(Aldosterone synthesis and secretion);mmu04261(Adrenergic signaling in cardiomyocytes);mmu04970(Salivary secretion);mmu04972(Pancreatic secretion);mmu04978(Mineral absorption);mmu04961(Endocrine and other factor-regulated calcium reabsorption)	PlasmaMembrane	PF12424(Plasma membrane calcium transporter ATPase C terminal);PF00122(E1-E2 ATPase);PF00689(Cation transporting ATPase, C-terminus);PF13246(Cation transport ATPase (P-type));PF00702(haloacid dehalogenase-like hydrolase);PF00690(Cation transporter/ATPase, N-terminus)
G5E870	E3 ubiquitin-protein ligase TRIP12	Trip12	G5E870	G5E870	Trip12	E3 ubiquitin-protein ligase TRIP12	TRIPC_MOUSE	17	15586.6	18429.2	18645.6	13707.2	16324.6	10679	16490.6	16032	10893.3	13131.8	17909.3	21159.2	17348.7	13883.6	14276.1	15850.5	14747.6	13019.3	15371.2	11050.9	0.0956491	NA	GO:0000209(BP:protein polyubiquitination);GO:0006281(BP:DNA repair);GO:0006511(BP:ubiquitin-dependent protein catabolic process);GO:0006974(BP:cellular response to DNA damage stimulus);GO:0033696(BP:heterochromatin boundary formation);GO:0043161(BP:proteasome-mediated ubiquitin-dependent protein catabolic process);GO:0045995(BP:regulation of embryonic development);GO:0005654(CC:nucleoplasm);GO:00…	mmu:14897(Trip12)	mmu04120(Ubiquitin mediated proteolysis)	Nuclear	PF00632(HECT-domain (ubiquitin-transferase));PF02825(WWE domain)
G5E897	Protein O-glucosyltransferase 3	Poglut3	G5E897	G5E897	Poglut3	Protein O-glucosyltransferase 3	PLGT3_MOUSE	16	66077.4	57086.3	51190.7	49481.5	58058.7	64543.5	80688.1	35428	53964.6	68583.7	54074.4	51409.1	61558.8	51266.4	71753.4	75646.4	54226.9	45378.1	67386.8	58950.4	0.929133	NA	GO:0018242(BP:protein O-linked glycosylation via serine);GO:0005788(CC:endoplasmic reticulum lumen);GO:0012505(CC:endomembrane system);GO:0035251(MF:UDP-glucosyltransferase activity);GO:0035252(MF:UDP-xylosyltransferase activity);GO:0046527(MF:glucosyltransferase activity);GO:0140561(MF:EGF-domain serine glucosyltransferase activity);GO:0140562(MF:EGF-domain serine xylosyltransferase activity)	mmu:68304		Cytoplasmic;Mitochondrial	PF05686(Glycosyl transferase family 90);PF00630(Filamin/ABP280 repeat)
G5E8K5	Ankyrin-3	Ank3	G5E8K5	G5E8K5	Ank3	Ankyrin-3	ANK3_MOUSE	35	99004.9	48386.6	85811.2	47833.6	53244.4	98876.5	52252.9	64330.7	49750.1	81394	72898.2	85921.5	56383.9	56097.1	65588.7	63034.1	53637.3	54850.5	53565.6	60753.3	0.684637	NA	GO:0000281(BP:mitotic cytokinesis);GO:0007009(BP:plasma membrane organization);GO:0007165(BP:signal transduction);GO:0007409(BP:axonogenesis);GO:0007411(BP:axon guidance);GO:0007528(BP:neuromuscular junction development);GO:0008089(BP:anterograde axonal transport);GO:0010628(BP:positive regulation of gene expression);GO:0010650(BP:positive regulation of cell communication by electrical coupling);…	mmu:11735(Ank3)	mmu04820(Cytoskeleton in muscle cells);mmu05205(Proteoglycans in cancer)	Nuclear	PF00023(Ankyrin repeat);PF17809(UPA domain);PF12796(Ankyrin repeats (3 copies));PF00791(ZU5 domain);PF13637(Ankyrin repeats (many copies));PF00531(Death domain)
G5E8Q8	Adhesion G protein-coupled receptor F5	Adgrf5	G5E8Q8	G5E8Q8	Adgrf5	Adhesion G protein-coupled receptor F5	AGRF5_MOUSE	3	15511.4	19950.6	9964.54	10716.9	14077.5	13660.7	8207.29	11777.7	13868.8	11496.3	11078.1	18866	17726.2	14236.6	10895.7	18736.8	7993.14	13155.4	20185.8	14353.4	0.586739	NA	GO:0003094(BP:glomerular filtration);GO:0006112(BP:energy reserve metabolic process);GO:0007166(BP:cell surface receptor signaling pathway);GO:0007189(BP:adenylate cyclase-activating G protein-coupled receptor signaling pathway);GO:0008654(BP:phospholipid biosynthetic process);GO:0019216(BP:regulation of lipid metabolic process);GO:0042116(BP:macrophage activation);GO:0042593(BP:glucose homeostas…	mmu:224792		PlasmaMembrane	PF01825(GPCR proteolysis site, GPS, motif);PF00002(7 transmembrane receptor (Secretin family));PF01390(SEA domain);PF00047(Immunoglobulin domain);PF16489(GPCR-Autoproteolysis INducing (GAIN) domain)
G5E8V9	Arfaptin-1	Arfip1	G5E8V9	G5E8V9	Arfip1	Arfaptin-1	ARFP1_MOUSE	13	27548.4	27825.2	29836.7	23963.2	38075.5	28870.7	29539.2	34317.3	30023.8	27786.4	31723	28702	25795.7	27628.6	31977.8	27556.8	30262.1	26795.6	37278	26822.2	0.983088	NA	GO:0006886(BP:intracellular protein transport);GO:0034315(BP:regulation of Arp2/3 complex-mediated actin nucleation);GO:0050708(BP:regulation of protein secretion);GO:1905280(BP:negative regulation of retrograde transport, endosome to Golgi);GO:0000139(CC:Golgi membrane);GO:0005829(CC:cytosol);GO:0032588(CC:trans-Golgi network membrane);GO:0005543(MF:phospholipid binding);GO:0019904(MF:protein do…	mmu:99889		Cytoplasmic;Nuclear	PF06456(Arfaptin-like domain)
O08528	Hexokinase-2	Hk2	O08528	O08528;Q91W97	Hk2	Hexokinase-2	HXK2_MOUSE	81	165270	258250	316652	473903	416032	439580	281738	542128	639146	288647	237180	419167	245456	484334	169663	246282	502374	567037	432612	481487	0.273657	NA	GO:0001666(BP:response to hypoxia);GO:0001678(BP:cellular glucose homeostasis);GO:0002931(BP:response to ischemia);GO:0006002(BP:fructose 6-phosphate metabolic process);GO:0006006(BP:glucose metabolic process);GO:0006096(BP:glycolytic process);GO:0007595(BP:lactation);GO:0008637(BP:apoptotic mitochondrial changes);GO:0035795(BP:negative regulation of mitochondrial membrane permeability);GO:004576…	mmu:15277(Hk2)	mmu01250(Biosynthesis of nucleotide sugars);mmu00010(Glycolysis / Gluconeogenesis);mmu00051(Fructose and mannose metabolism);mmu00052(Galactose metabolism);mmu00500(Starch and sucrose metabolism);mmu00520(Amino sugar and nucleotide sugar metabolism);mmu00524(Neomycin, kanamycin and gentamicin biosynthesis);mmu04066(HIF-1 signaling pathway);mmu04910(Insulin signaling pathway);mmu04973(Carbohydrate…	Cytoplasmic	PF03727(Hexokinase);PF00349(Hexokinase)
O08529	Calpain-2 catalytic subunit	Capn2	O08529	O08529	Capn2	Calpain-2 catalytic subunit	CAN2_MOUSE	49	416030	410198	424734	404258	410680	455796	511109	358953	445338	486698	418059	440954	417242	403976	439459	535420	476399	436059	485366	496473	0.0214988	control-AS-Glu	GO:0001666(BP:response to hypoxia);GO:0001824(BP:blastocyst development);GO:0006508(BP:proteolysis);GO:0007520(BP:myoblast fusion);GO:0007565(BP:female pregnancy);GO:0009612(BP:response to mechanical stimulus);GO:0010666(BP:positive regulation of cardiac muscle cell apoptotic process);GO:0016540(BP:protein autoprocessing);GO:0030163(BP:protein catabolic process);GO:0032675(BP:regulation of interl…	mmu:12334(Capn2)	mmu04141(Protein processing in endoplasmic reticulum);mmu04210(Apoptosis);mmu04217(Necroptosis);mmu04218(Cellular senescence);mmu04510(Focal adhesion);mmu05010(Alzheimer disease);mmu05022(Pathways of neurodegeneration - multiple diseases)	Cytoplasmic	PF01067(Calpain large subunit, domain III);PF00648(Calpain family cysteine protease);PF13833(EF-hand domain pair)
O08532	Voltage-dependent calcium channel subunit alpha-2/delta-1	Cacna2d1	O08532	O08532	Cacna2d1	Voltage-dependent calcium channel subunit alpha-2/delta-1	CA2D1_MOUSE	45	228457	221785	241898	153778	195584	218996	310396	126262	181011	253203	204805	191739	176459	181346	194519	245276	199570	256415	225084	204045	0.558082	NA	GO:0006816(BP:calcium ion transport);GO:0051924(BP:regulation of calcium ion transport);GO:0060307(BP:regulation of ventricular cardiac muscle cell membrane repolarization);GO:0060402(BP:calcium ion transport into cytosol);GO:0061577(BP:calcium ion transmembrane transport via high voltage-gated calcium channel);GO:0070588(BP:calcium ion transmembrane transport);GO:0086002(BP:cardiac muscle cell a…	mmu:12293(Cacna2d1)	mmu04010(MAPK signaling pathway);mmu04921(Oxytocin signaling pathway);mmu04260(Cardiac muscle contraction);mmu04261(Adrenergic signaling in cardiomyocytes);mmu05410(Hypertrophic cardiomyopathy);mmu05412(Arrhythmogenic right ventricular cardiomyopathy);mmu05414(Dilated cardiomyopathy)	PlasmaMembrane	PF08399(VWA N-terminal);PF00092(von Willebrand factor type A domain);PF08473(Neuronal voltage-dependent calcium channel alpha 2acd)
O08539	Myc box-dependent-interacting protein 1	Bin1	O08539	O08539	Bin1	Myc box-dependent-interacting protein 1	BIN1_MOUSE	19	44464.8	60774.7	118863	73458.5	39090.9	45270.3	49542.8	52007.7	40522.7	60274.1	68737.5	54225.7	66690.1	81009.3	63031.3	52262.6	51648	110664	48242.2	44915.6	0.560967	NA	GO:0000122(BP:negative regulation of transcription by RNA polymerase II);GO:0006997(BP:nucleus organization);GO:0008333(BP:endosome to lysosome transport);GO:0010564(BP:regulation of cell cycle process);GO:0030838(BP:positive regulation of actin filament polymerization);GO:0033292(BP:T-tubule organization);GO:0042692(BP:muscle cell differentiation);GO:0043065(BP:positive regulation of apoptotic p…	mmu:30948(Bin1)	mmu04144(Endocytosis);mmu04666(Fc gamma R-mediated phagocytosis)	Cytoplasmic;Nuclear	PF03114(BAR domain);PF14604(Variant SH3 domain)
O08540	Beta-microseminoprotein	Msmb	O08540	O08540	Msmb	Beta-microseminoprotein	MSMB_MOUSE	1	52165.7	78156.5	87919.9	7372.41				17785.4	17731.7	10243.1			30937.6		26792	3867.6	20081.7	41848.2	58698.6		0.24436	NA	GO:0005576(CC:extracellular region)	mmu:17695		Extracellular	PF05825(Beta-microseminoprotein (PSP-94))
O08543	Ephrin-A5	Efna5	O08543	O08543	Efna5	Ephrin-A5	EFNA5_MOUSE	3	15292.3	21527.6	19966.8	28973.8	22174.8	17159	21282.4	10285.4	17066.8	15521.5	13791.4	15984	23536.3	16809.3	22021.3	20501.4	27026	16485.7	15708.6	12701	0.380839	NA	GO:0007411(BP:axon guidance);GO:0022407(BP:regulation of cell-cell adhesion);GO:0022604(BP:regulation of cell morphogenesis);GO:0031290(BP:retinal ganglion cell axon guidance);GO:0032956(BP:regulation of actin cytoskeleton organization);GO:0043087(BP:regulation of GTPase activity);GO:0048013(BP:ephrin receptor signaling pathway);GO:0048668(BP:collateral sprouting);GO:0048672(BP:positive regulatio…	mmu:13640(Efna5)	mmu04010(MAPK signaling pathway);mmu04014(Ras signaling pathway);mmu04015(Rap1 signaling pathway);mmu04151(PI3K-Akt signaling pathway);mmu04360(Axon guidance);mmu05206(MicroRNAs in cancer)	Extracellular	PF00812(Ephrin)
O08547	Vesicle-trafficking protein SEC22b	Sec22b	O08547	O08547	Sec22b	Vesicle-trafficking protein SEC22b	SC22B_MOUSE	16	70447.1	70203.6	102270	99992.2	74803.2	97856.5	108182	99154.9	104189	99987.6	104490	101554	109993	106454	111987	87463.8	101240	93936.5	102170	97281	0.00587005	control-AS;Glu-control	GO:0006888(BP:endoplasmic reticulum to Golgi vesicle-mediated transport);GO:0006890(BP:retrograde vesicle-mediated transport, Golgi to endoplasmic reticulum);GO:0015031(BP:protein transport);GO:0016192(BP:vesicle-mediated transport);GO:0045732(BP:positive regulation of protein catabolic process);GO:0048280(BP:vesicle fusion with Golgi apparatus);GO:1902902(BP:negative regulation of autophagosome …	mmu:20333(Sec22b)	mmu04130(SNARE interactions in vesicular transport);mmu04145(Phagosome);mmu05134(Legionellosis)	Nuclear	PF00957(Synaptobrevin);PF13774(Regulated-SNARE-like domain)
O08553	Dihydropyrimidinase-related protein 2	Dpysl2	O08553	O08553	Dpysl2	Dihydropyrimidinase-related protein 2	DPYL2_MOUSE	48	1036790	689399	977621	696304	634854	1092470	811643	673387	633826	940283	919626	941519	802882	690386	815834	840156	622640	584362	692536	713194	0.412727	NA	GO:0006897(BP:endocytosis);GO:0007010(BP:cytoskeleton organization);GO:0007399(BP:nervous system development);GO:0010975(BP:regulation of neuron projection development);GO:0014049(BP:positive regulation of glutamate secretion);GO:0030154(BP:cell differentiation);GO:0045664(BP:regulation of neuron differentiation);GO:0048489(BP:synaptic vesicle transport);GO:0005739(CC:mitochondrion);GO:0005829(CC…	mmu:12934(Dpysl2)	mmu04360(Axon guidance)	Cytoplasmic	PF01979(Amidohydrolase family)
O08573	Galectin-9	Lgals9	O08573	O08573	Lgals9	Galectin-9	LEG9_MOUSE	11	40741.5	31354.9	47019.6	37686	24234.6	34193.3	64455.9	67879.8	68323.5	45431.4	48125.5	33524.7	52974.9	35882.1	54507	49956.6	28147.7	43998.8	39508.4	35463.6	0.0525704	NA	GO:0001819(BP:positive regulation of cytokine production);GO:0002376(BP:immune system process);GO:0006935(BP:chemotaxis);GO:0007157(BP:heterophilic cell-cell adhesion via plasma membrane cell adhesion molecules);GO:0007179(BP:transforming growth factor beta receptor signaling pathway);GO:0007565(BP:female pregnancy);GO:0010628(BP:positive regulation of gene expression);GO:0010629(BP:negative regu…	mmu:16859		Cytoplasmic	PF00337(Galactoside-binding lectin)
O08579	Emerin	Emd	O08579	O08579	Emd	Emerin	EMD_MOUSE	14	83110.9	93461.9	80402.6	73688.8	86821.1	64459.6	85959.1	66129.8	70709.8	60962.7	75552.1	65263.4	67445.7	59688	81965.4	80899	73558.8	73466.3	79676.6	76252.6	0.0365576	NA	GO:0035914(BP:skeletal muscle cell differentiation);GO:0046827(BP:positive regulation of protein export from nucleus);GO:0048147(BP:negative regulation of fibroblast proliferation);GO:0060828(BP:regulation of canonical Wnt signaling pathway);GO:0071363(BP:cellular response to growth factor stimulus);GO:0071763(BP:nuclear membrane organization);GO:0090090(BP:negative regulation of canonical Wnt si…	mmu:13726(Emd)	mmu04820(Cytoskeleton in muscle cells);mmu05410(Hypertrophic cardiomyopathy);mmu05412(Arrhythmogenic right ventricular cardiomyopathy);mmu05414(Dilated cardiomyopathy)	Nuclear	PF03020(LEM domain)
O08582	GTP-binding protein 1	Gtpbp1	O08582	O08582	Gtpbp1	GTP-binding protein 1	GTPB1_MOUSE	10	23931.8	32357	27953.2	31584	29474.6	27915.8	28814	28072	32545.1	26922.3	37729	23875.8	29584.5	27901.9	29198.7	26065.9	31945.2	31947.6	28118.9	27910.1	0.985504	NA	GO:0006414(BP:translational elongation);GO:0046039(BP:GTP metabolic process);GO:0061014(BP:positive regulation of mRNA catabolic process);GO:0000177(CC:cytoplasmic exosome (RNase complex));GO:0005829(CC:cytosol);GO:0003746(MF:translation elongation factor activity);GO:0003924(MF:GTPase activity);GO:0005525(MF:GTP binding)	mmu:14904		Nuclear	PF00009(Elongation factor Tu GTP binding domain);PF03144(Elongation factor Tu domain 2)
O08583	THO complex subunit 4	Alyref	O08583	O08583	Alyref	THO complex subunit 4	THOC4_MOUSE	8	163136	198027	207044	196968	150362	140541	137595	222903	142912	145347	212571	166787	207397	175415	200340	146042	145379	138925	134961	140084	0.016131	Glu-AS-Glu	GO:0000018(BP:regulation of DNA recombination);GO:0006397(BP:mRNA processing);GO:0006405(BP:RNA export from nucleus);GO:0006406(BP:mRNA export from nucleus);GO:0008380(BP:RNA splicing);GO:0031297(BP:replication fork processing);GO:0032786(BP:positive regulation of DNA-templated transcription, elongation);GO:0046784(BP:viral mRNA export from host cell nucleus);GO:0000346(CC:transcription export co…	mmu:21681(Alyref)	mmu03040(Spliceosome);mmu03013(Nucleocytoplasmic transport);mmu03015(mRNA surveillance pathway);mmu05168(Herpes simplex virus 1 infection);mmu05014(Amyotrophic lateral sclerosis)	Nuclear	PF00076(RNA recognition motif);PF13865(C-terminal duplication domain of Friend of PRMT1)
O08585	Clathrin light chain A	Clta	O08585	O08585	Clta	Clathrin light chain A	CLCA_MOUSE	8	297945	261898	278264	271756	235498	277842	241026	257484	245139	303667	306206	286829	311651	235811	290390	295678	254652	241841	277646	282894	0.583748	NA	GO:0006886(BP:intracellular protein transport);GO:0007049(BP:cell cycle);GO:0048268(BP:clathrin coat assembly);GO:0051301(BP:cell division);GO:0072583(BP:clathrin-dependent endocytosis);GO:0005819(CC:spindle);GO:0005886(CC:plasma membrane);GO:0005905(CC:clathrin-coated pit);GO:0030118(CC:clathrin coat);GO:0030125(CC:clathrin vesicle coat);GO:0030130(CC:clathrin coat of trans-Golgi network vesicle…			Cytoplasmic	PF01086(Clathrin light chain)
O08586	Phosphatidylinositol 3,4,5-trisphosphate 3-phosphatase and dual-specificity protein phosphatase PTEN	Pten	O08586	O08586	Pten	Phosphatidylinositol 3,4,5-trisphosphate 3-phosphatase and dual-specificity protein phosphatase PTEN	PTEN_MOUSE	2	14319.8	7276.64	11257.8	17208.7	21580	11124.7	15429.5	11878.4	9143.87	10952.6	16192.2	15674.3	14228	12967.5	16039.4	11538.2	13910.4	10042.4	8657.9	14368.7	0.28047	NA	GO:0001525(BP:angiogenesis);GO:0001933(BP:negative regulation of protein phosphorylation);GO:0002902(BP:regulation of B cell apoptotic process);GO:0006470(BP:protein dephosphorylation);GO:0006915(BP:apoptotic process);GO:0007056(BP:spindle assembly involved in female meiosis);GO:0007270(BP:neuron-neuron synaptic transmission);GO:0007416(BP:synapse assembly);GO:0007417(BP:central nervous system de…	mmu:19211(Pten)	mmu00562(Inositol phosphate metabolism);mmu04068(FoxO signaling pathway);mmu04070(Phosphatidylinositol signaling system);mmu04071(Sphingolipid signaling pathway);mmu04151(PI3K-Akt signaling pathway);mmu04150(mTOR signaling pathway);mmu04140(Autophagy - animal);mmu04115(p53 signaling pathway);mmu04218(Cellular senescence);mmu04510(Focal adhesion);mmu05200(Pathways in cancer);mmu05206(MicroRNAs in …	Nuclear	PF10409(C2 domain of PTEN tumour-suppressor protein);PF00102(Protein-tyrosine phosphatase)
O08599	Syntaxin-binding protein 1	Stxbp1	O08599	O08599	Stxbp1	Syntaxin-binding protein 1	STXB1_MOUSE	28	85451.4	47563.4	85186.8	49329.5	37106.1	103568	58478.2	45686	44445.8	87907.5	92689.4	95091.2	70653	60995.3	71039.8	71938.7	39187.7	47735.3	59133.9	57391.1	0.331515	NA	GO:0002576(BP:platelet degranulation);GO:0003006(BP:developmental process involved in reproduction);GO:0006886(BP:intracellular protein transport);GO:0006887(BP:exocytosis);GO:0006904(BP:vesicle docking involved in exocytosis);GO:0007269(BP:neurotransmitter secretion);GO:0007274(BP:neuromuscular synaptic transmission);GO:0007412(BP:axon target recognition);GO:0010807(BP:regulation of synaptic ves…	mmu:20910(Stxbp1)	mmu04721(Synaptic vesicle cycle)	Nuclear	PF00995(Sec1 family)
O08600	Endonuclease G, mitochondrial	Endog	O08600	O08600	Endog	Endonuclease G, mitochondrial	NUCG_MOUSE	11	36691.2	101239	103223	80695.2	129245	101788	65730.7	122425	147549	66377.3	68195.9	91376	66037.8	105773	43785.4	57171.9	96617.6	114117	99550	97429.2	0.584951	NA	GO:0001701(BP:in utero embryonic development);GO:0006308(BP:DNA catabolic process);GO:0006309(BP:apoptotic DNA fragmentation);GO:0006974(BP:cellular response to DNA damage stimulus);GO:0010508(BP:positive regulation of autophagy);GO:0032007(BP:negative regulation of TOR signaling);GO:0032043(BP:mitochondrial DNA catabolic process);GO:0034612(BP:response to tumor necrosis factor);GO:0043065(BP:pos…	mmu:13804(Endog)	mmu04210(Apoptosis)	Mitochondrial	PF01223(DNA/RNA non-specific endonuclease)
O08601	Microsomal triglyceride transfer protein large subunit	Mttp	O08601	O08601	Mttp	Microsomal triglyceride transfer protein large subunit	MTP_MOUSE	7	30593.2	22371.1	20858.6	22924.5	20758.5	25954.2	24128.2	11068.1	13526.7	17277.9	11472.8	12521.7	10111.3	12003.5	18571.5	9336.56		16500.3	18808.6	11459.8	0.0132838	control-AS-Glu;Glu-control	GO:0006629(BP:lipid metabolic process);GO:0006641(BP:triglyceride metabolic process);GO:0006869(BP:lipid transport);GO:0007623(BP:circadian rhythm);GO:0008203(BP:cholesterol metabolic process);GO:0009306(BP:protein secretion);GO:0015914(BP:phospholipid transport);GO:0034197(BP:triglyceride transport);GO:0034374(BP:low-density lipoprotein particle remodeling);GO:0034377(BP:plasma lipoprotein parti…	mmu:17777(Mttp)	mmu04975(Fat digestion and absorption)	Cytoplasmic;ER	PF01347(Lipoprotein amino terminal region);PF19444(MTP large subunit, lipid-binding domain)
O08605	MAP kinase-interacting serine/threonine-protein kinase 1	Mknk1	O08605	O08605	Mknk1	MAP kinase-interacting serine/threonine-protein kinase 1	MKNK1_MOUSE	2		5052.44	7296.82	14077.3	4586.24	11399.7	4182.83		4968.26	5852.91	7936.57	6196.65	6200.33			3738.73		7493.91	6218.02	3889.22	0.738362	NA	GO:0006446(BP:regulation of translational initiation);GO:0006468(BP:protein phosphorylation);GO:0009651(BP:response to salt stress);GO:0035556(BP:intracellular signal transduction);GO:0097192(BP:extrinsic apoptotic signaling pathway in absence of ligand);GO:0005634(CC:nucleus);GO:0005654(CC:nucleoplasm);GO:0005737(CC:cytoplasm);GO:0004674(MF:protein serine/threonine kinase activity);GO:0004683(MF…	mmu:17346(Mknk1)	mmu04010(MAPK signaling pathway);mmu04066(HIF-1 signaling pathway);mmu04910(Insulin signaling pathway)	Nuclear	PF00069(Protein kinase domain)
O08609	Max-like protein X	Mlx	O08609	O08609	Mlx	Max-like protein X	MLX_MOUSE	2		10024.9	9078.44	10705	7131.19		5933.39	8547.02	6653.09	1157.71	6554.03	6112.19	6234.16	8664.38	5965.19	5059.02	4258.01	7158.21	6447.09	8252.79	0.0787066	NA	GO:0000122(BP:negative regulation of transcription by RNA polymerase II);GO:0000432(BP:positive regulation of transcription from RNA polymerase II promoter by glucose);GO:0006913(BP:nucleocytoplasmic transport);GO:0045821(BP:positive regulation of glycolytic process);GO:0045892(BP:negative regulation of transcription, DNA-templated);GO:0045944(BP:positive regulation of transcription by RNA polyme…	mmu:21428(Mlx)	mmu04932(Non-alcoholic fatty liver disease);mmu04931(Insulin resistance)	Nuclear	PF00010(Helix-loop-helix DNA-binding domain)
O08632	Keratin-associated protein 19-5	Krtap19-5	O08632	O08632	Krtap19-5	Keratin-associated protein 19-5	KR195_MOUSE	1	5515.23												3239.53	16408.6	9913.43			7430.65			1	NA	GO:0005882(CC:intermediate filament)	mmu:16704		Nuclear	PF11759(Keratin-associated matrix)
O08633	Keratin-associated protein 8-1	Krtap8-1	O08633	O08633	Krtap8-1	Keratin-associated protein 8-1	KRA81_MOUSE	1	8584.16									2503.02				8579.84	10188.7						1	NA	GO:0005882(CC:intermediate filament)	mmu:16703			PF11759(Keratin-associated matrix)
O08638	Myosin-11	Myh11	O08638	O08638	Myh11	Myosin-11	MYH11_MOUSE	285	2472650	2458850	1942040	1838510	2437840	2679470	4313280	1447700	2218050	2406950	2369930	2203900	2437770	1902170	2858270	2535370	2366910	1920430	2784230	2793500	0.77529	NA	GO:0006939(BP:smooth muscle contraction);GO:0030241(BP:skeletal muscle myosin thick filament assembly);GO:0031032(BP:actomyosin structure organization);GO:0048251(BP:elastic fiber assembly);GO:0055013(BP:cardiac muscle cell development);GO:0001725(CC:stress fiber);GO:0005737(CC:cytoplasm);GO:0005859(CC:muscle myosin complex);GO:0005903(CC:brush border);GO:0016459(CC:myosin complex);GO:0016460(CC:…			Cytoskeletal	PF01576(Myosin tail);PF02736(Myosin N-terminal SH3-like domain);PF00063(Myosin head (motor domain))
O08644	Ephrin type-B receptor 6	Ephb6	O08644	O08644	Ephb6	Ephrin type-B receptor 6	EPHB6_MOUSE	1			1211820	1193710	1602970	1127300	834149	1290070	1606000	1016390	1177490	1228270	1120660	1415510	874720				1323380		0.737983	NA	GO:0001806(BP:type IV hypersensitivity);GO:0002456(BP:T cell mediated immunity);GO:0007411(BP:axon guidance);GO:0048013(BP:ephrin receptor signaling pathway);GO:0050798(BP:activated T cell proliferation);GO:2000525(BP:positive regulation of T cell costimulation);GO:0005576(CC:extracellular region);GO:0005886(CC:plasma membrane);GO:0009986(CC:cell surface);GO:0030425(CC:dendrite);GO:0005005(MF:tra…	mmu:13848(Ephb6)	mmu04360(Axon guidance)	PlasmaMembrane	PF00041(Fibronectin type III domain);PF14575(Ephrin type-A receptor 2 transmembrane domain);PF07714(Protein tyrosine and serine/threonine kinase);PF07647(SAM domain (Sterile alpha motif));PF07699(Tyrosine-protein kinase ephrin type A/B receptor-like);PF01404(Ephrin receptor ligand binding domain)
O08663	Methionine aminopeptidase 2	Metap2	O08663	O08663	Metap2	Methionine aminopeptidase 2	MAP2_MOUSE	22	142012	110092	177997	178069	123789	176843	137330	197707	172403	165358	175202	169071	160818	180151	142974	154382	177816	176198	161199	157062	0.326667	NA	GO:0016485(BP:protein processing);GO:0018206(BP:peptidyl-methionine modification);GO:0031365(BP:N-terminal protein amino acid modification);GO:0005737(CC:cytoplasm);GO:0005829(CC:cytosol);GO:0005886(CC:plasma membrane);GO:0004177(MF:aminopeptidase activity);GO:0008235(MF:metalloexopeptidase activity);GO:0046872(MF:metal ion binding);GO:0070006(MF:metalloaminopeptidase activity);GO:0004239(NA:NA)	mmu:56307		Nuclear	PF00557(Metallopeptidase family M24)
O08677	Kininogen-1	Kng1	O08677	O08677	Kng1	Kininogen-1	KNG1_MOUSE	38	1122640	678712	817094	811713	669707	996372	717277	905921	780255	934643	685689	932858	776041	670952	908535	1143540	767366	752778	671216	915384	0.886389	NA	GO:0006954(BP:inflammatory response);GO:0007162(BP:negative regulation of cell adhesion);GO:0007204(BP:positive regulation of cytosolic calcium ion concentration);GO:0007596(BP:blood coagulation);GO:0030195(BP:negative regulation of blood coagulation);GO:0031640(BP:killing of cells of another organism);GO:0042311(BP:vasodilation);GO:0045861(BP:negative regulation of proteolysis);GO:0061844(BP:ant…	mmu:16644(Kng1)	mmu04071(Sphingolipid signaling pathway);mmu04022(cGMP-PKG signaling pathway);mmu04080(Neuroactive ligand-receptor interaction);mmu04810(Regulation of actin cytoskeleton);mmu04610(Complement and coagulation cascades);mmu04750(Inflammatory mediator regulation of TRP channels);mmu05200(Pathways in cancer);mmu05142(Chagas disease);mmu05143(African trypanosomiasis)	Extracellular	PF00031(Cystatin domain)
O08688	Calpain-5	Capn5	O08688	O08688	Capn5	Calpain-5	CAN5_MOUSE	12	35533.6	19065.6	36980.9	34655.9	13563.6	40018.7	23039.3	16702.6	18457.3	26240.2	32795.1	33816.5	29146.3	27365.5	32529.2	25517.8	15322.3	19587.7	21188.8	30209.6	0.34674	NA	GO:0006508(BP:proteolysis);GO:0005737(CC:cytoplasm);GO:0009986(CC:cell surface);GO:0045202(CC:synapse);GO:0004198(MF:calcium-dependent cysteine-type endopeptidase activity)	mmu:12337		Cytoplasmic	PF01067(Calpain large subunit, domain III);PF00648(Calpain family cysteine protease);PF00168(C2 domain)
O08689	Growth/differentiation factor 8	Mstn	O08689	O08689;Q9Z1W4	Mstn	Growth/differentiation factor 8	GDF8_MOUSE	1	845.957					822.728	5723.25			2467.08			2169.95		2861.61		1632.25				0.809923	NA	GO:0007179(BP:transforming growth factor beta receptor signaling pathway);GO:0009629(BP:response to gravity);GO:0010592(BP:positive regulation of lamellipodium assembly);GO:0010759(BP:positive regulation of macrophage chemotaxis);GO:0014732(BP:skeletal muscle atrophy);GO:0014741(BP:negative regulation of muscle hypertrophy);GO:0014816(BP:skeletal muscle satellite cell differentiation);GO:0014839(…	mmu:17700(Mstn)	mmu04060(Cytokine-cytokine receptor interaction)	Cytoplasmic;Nuclear	PF00688(TGF-beta propeptide);PF00019(Transforming growth factor beta like domain)
O08691	Arginase-2, mitochondrial	Arg2	O08691	O08691	Arg2	Arginase-2, mitochondrial	ARGI2_MOUSE	1	387904	371628	245165	125405	295314	128892	132775	20256.1	39525.4	142010	33604.5	44613.3	45086.6	26630.4	41964.5	384879	44234.8	114631	80968.7	16285.8	0.00564694	control-AS;Glu-control	GO:0000050(BP:urea cycle);GO:0001657(BP:ureteric bud development);GO:0002250(BP:adaptive immune response);GO:0002829(BP:negative regulation of type 2 immune response);GO:0006525(BP:arginine metabolic process);GO:0006941(BP:striated muscle contraction);GO:0019547(BP:arginine catabolic process to ornithine);GO:0032651(BP:regulation of interleukin-1 beta production);GO:0032696(BP:negative regulation…	mmu:11847(Arg2)	mmu00220(Arginine biosynthesis);mmu00330(Arginine and proline metabolism);mmu04148(Efferocytosis);mmu05146(Amoebiasis)	Mitochondrial	PF00491(Arginase family)
O08692	Neutrophilic granule protein	Ngp	O08692	O08692	Ngp	Neutrophilic granule protein	NGP_MOUSE	10	47201.2	34815.2	23057.7	89811.1	23463.3	57699.2	42641.5	92239.6	27781	60168	36502	77489.1	33193.5	30802.8	119424	87481.6	73261.5	70395.9	42141.9	92593.4	0.456131	NA	GO:0006952(BP:defense response);GO:0016525(BP:negative regulation of angiogenesis);GO:1901491(BP:negative regulation of lymphangiogenesis);GO:0005615(CC:extracellular space);GO:0031410(CC:cytoplasmic vesicle);GO:0004869(MF:cysteine-type endopeptidase inhibitor activity)	mmu:18054		Extracellular	PF00666(Cathelicidin)
O08709	Peroxiredoxin-6	Prdx6	O08709	O08709	Prdx6	Peroxiredoxin-6	PRDX6_MOUSE	30	760461	762253	739258	681130	739407	673880	529161	617053	727743	745733	726041	721319	698332	697624	608946	682420	624760	744937	646878	630084	0.183556	NA	GO:0000302(BP:response to reactive oxygen species);GO:0006979(BP:response to oxidative stress);GO:0032060(BP:bleb assembly);GO:0042744(BP:hydrogen peroxide catabolic process);GO:0045454(BP:cell redox homeostasis);GO:0046475(BP:glycerophospholipid catabolic process);GO:0048026(BP:positive regulation of mRNA splicing, via spliceosome);GO:0098869(BP:cellular oxidant detoxification);GO:0005634(CC:nuc…	mmu:11758(Prdx6)	mmu00480(Glutathione metabolism)	Cytoplasmic	PF10417(C-terminal domain of 1-Cys peroxiredoxin);PF00578(AhpC/TSA family)
O08715	A-kinase anchor protein 1, mitochondrial	Akap1	O08715	O08715	Akap1	A-kinase anchor protein 1, mitochondrial	AKAP1_MOUSE	21	47079.9	62154.7	67879.2	76948.3	70163.1	54688.9	36445	78043.7	92574.3	37524.1	40806.5	68421	47924.6	78445.3	31346.1	50538.4	83766	71992.8	70398.1	64715.9	0.5899	NA	GO:0006915(BP:apoptotic process);GO:0010614(BP:negative regulation of cardiac muscle hypertrophy);GO:0035308(BP:negative regulation of protein dephosphorylation);GO:0042308(BP:negative regulation of protein import into nucleus);GO:0140374(BP:antiviral innate immune response);GO:0005739(CC:mitochondrion);GO:0005741(CC:mitochondrial outer membrane);GO:0005783(CC:endoplasmic reticulum);GO:0005811(CC…	mmu:11640		Nuclear	PF00567(Tudor domain);PF00013(KH domain)
O08734	Bcl-2 homologous antagonist/killer	Bak1	O08734	O08734	Bak1	Bcl-2 homologous antagonist/killer	BAK_MOUSE	5	29885	33861.2	30402.6	30447	33626.9	46955.5	51845.5	53393.6	31721.4	37917.4	38345.7	52879.6	54452.2	43110.5	54419.1	36175.2	49720.2	42970.1	40418.6	49967.8	0.00658478	control-AS;control-AS-Glu;Glu-control	GO:0001776(BP:leukocyte homeostasis);GO:0001782(BP:B cell homeostasis);GO:0001783(BP:B cell apoptotic process);GO:0001836(BP:release of cytochrome c from mitochondria);GO:0001974(BP:blood vessel remodeling);GO:0002262(BP:myeloid cell homeostasis);GO:0002352(BP:B cell negative selection);GO:0006915(BP:apoptotic process);GO:0008053(BP:mitochondrial fusion);GO:0008285(BP:negative regulation of cell …	mmu:12018(Bak1)	mmu04141(Protein processing in endoplasmic reticulum);mmu04210(Apoptosis);mmu04215(Apoptosis - multiple species);mmu05200(Pathways in cancer);mmu05202(Transcriptional misregulation in cancer);mmu05206(MicroRNAs in cancer);mmu05203(Viral carcinogenesis);mmu05210(Colorectal cancer);mmu05212(Pancreatic cancer);mmu05225(Hepatocellular carcinoma);mmu05226(Gastric cancer);mmu05214(Glioma);mmu05216(Thyr…	PlasmaMembrane	PF00452(Apoptosis regulator proteins, Bcl-2 family)
O08736	Caspase-12	Casp12	O08736	O08736	Casp12	Caspase-12	CASPC_MOUSE	4	20718.2		33189.7	35401.9	30316	28981.8	40268.4	21733		26514.5	24241.2	31530.4	28582.6	15054.5	30828.4	40342.3	38095.1	37625.1	33312.8	40825	0.0479098	Glu-AS-Glu	GO:0010663(BP:positive regulation of striated muscle cell apoptotic process);GO:0016540(BP:protein autoprocessing);GO:0030163(BP:protein catabolic process);GO:0030968(BP:endoplasmic reticulum unfolded protein response);GO:0043065(BP:positive regulation of apoptotic process);GO:0044346(BP:fibroblast apoptotic process);GO:0070059(BP:intrinsic apoptotic signaling pathway in response to endoplasmic r…	mmu:12364(Casp12)	mmu04141(Protein processing in endoplasmic reticulum);mmu04210(Apoptosis);mmu04621(NOD-like receptor signaling pathway);mmu05161(Hepatitis B);mmu05010(Alzheimer disease);mmu05014(Amyotrophic lateral sclerosis);mmu05020(Prion disease);mmu05022(Pathways of neurodegeneration - multiple diseases)	Nuclear	PF00619(Caspase recruitment domain);PF00656(Caspase domain)
O08738	Caspase-6	Casp6	O08738	O08738	Casp6	Caspase-6	CASP6_MOUSE	8	36301.6	47644.2	56554.2	52322.8	60979.9	43917.8	41379.2	60644.8	42894.9	45839	52390.1	55454.4	59327.5	50485.1	56705.2	66714.6	42433.6	41760.5	46952.3	50733.7	0.506017	NA	GO:0002218(BP:activation of innate immune response);GO:0002525(BP:acute inflammatory response to non-antigenic stimulus);GO:0006508(BP:proteolysis);GO:0007413(BP:axonal fasciculation);GO:0009749(BP:response to glucose);GO:0010039(BP:response to iron ion);GO:0016540(BP:protein autoprocessing);GO:0030855(BP:epithelial cell differentiation);GO:0034097(BP:response to cytokine);GO:0042542(BP:response …	mmu:12368(Casp6)	mmu04210(Apoptosis);mmu05417(Lipid and atherosclerosis)	Cytoplasmic	PF00656(Caspase domain)
O08739	AMP deaminase 3	Ampd3	O08739	O08739	Ampd3	AMP deaminase 3	AMPD3_MOUSE	27	45066.1	50581.7	60882	68130.8	52606.9	71531.1	49965.6	58721.6	65361.8	67503.1	53923.6	60142.5	52159	52728.9	45754.9	62289.8	53618.1	61682.9	55920.3	58415.7	0.191231	NA	GO:0006188(BP:IMP biosynthetic process);GO:0006196(BP:AMP catabolic process);GO:0032264(BP:IMP salvage);GO:0034101(BP:erythrocyte homeostasis);GO:0046031(BP:ADP metabolic process);GO:0046032(BP:ADP catabolic process);GO:0046033(BP:AMP metabolic process);GO:0046034(BP:ATP metabolic process);GO:0046039(BP:GTP metabolic process);GO:0097009(BP:energy homeostasis);GO:0005829(CC:cytosol);GO:0003876(MF:…	mmu:11717(Ampd3)	mmu01232(Nucleotide metabolism);mmu00230(Purine metabolism);mmu04820(Cytoskeleton in muscle cells)	Nuclear	PF19326(AMP deaminase)
O08742	Platelet glycoprotein V	Gp5	O08742	O08742	Gp5	Platelet glycoprotein V	GPV_MOUSE	5	37889.8	12907.6	19574	29684	15584.8	30085.4	39429.9	11616.8	26738.6	42614.4	13150.3	19892.4	10254.6	14293.5	6303.26	29343	14619	16069.8	16661.9	22435.4	0.0502011	NA	GO:0007160(BP:cell-matrix adhesion);GO:0007596(BP:blood coagulation);GO:0007597(BP:blood coagulation, intrinsic pathway);GO:0010544(BP:negative regulation of platelet activation);GO:0010572(BP:positive regulation of platelet activation);GO:0030168(BP:platelet activation);GO:0035855(BP:megakaryocyte development);GO:0051209(BP:release of sequestered calcium ion into cytosol);GO:0009986(CC:cell surf…			Extracellular	PF13855(Leucine rich repeat)
O08746	Matrilin-2	Matn2	O08746	O08746	Matn2	Matrilin-2	MATN2_MOUSE	11	63067.4	27753.9	53364.1	28658.6	22441.9	55598.8	40401	23637.9	21779.6	46782.8	50105.7	53623.5	42623.8	22345.6	41354.2	40409.8	26184.4	39107.6	38583.7	33771.4	0.894201	NA	GO:0001764(BP:neuron migration);GO:0007411(BP:axon guidance);GO:0008347(BP:glial cell migration);GO:0030198(BP:extracellular matrix organization);GO:0031104(BP:dendrite regeneration);GO:0031175(BP:neuron projection development);GO:0048678(BP:response to axon injury);GO:0005604(CC:basement membrane);GO:0005615(CC:extracellular space);GO:0031012(CC:extracellular matrix);GO:0062023(CC:collagen-conta…			Extracellular	PF00092(von Willebrand factor type A domain);PF10393(Trimeric coiled-coil oligomerisation domain of matrilin);PF07645(Calcium-binding EGF domain);PF14670(Coagulation Factor Xa inhibitory site)
O08749	Dihydrolipoyl dehydrogenase, mitochondrial	Dld	O08749	O08749	Dld	Dihydrolipoyl dehydrogenase, mitochondrial	DLDH_MOUSE	43	906874	1843640	1500280	1892280	2004740	1691920	1086170	1940600	2530770	1298990	1045080	1633620	1032050	2094260	710935	1142500	2140850	2263220	1850270	1921130	0.378027	NA	GO:0006086(BP:acetyl-CoA biosynthetic process from pyruvate);GO:0006103(BP:2-oxoglutarate metabolic process);GO:0006120(BP:mitochondrial electron transport, NADH to ubiquinone);GO:0006508(BP:proteolysis);GO:0007369(BP:gastrulation);GO:0009083(BP:branched-chain amino acid catabolic process);GO:0009106(BP:lipoate metabolic process);GO:0042391(BP:regulation of membrane potential);GO:0048240(BP:sperm…	mmu:13382(Dld)	mmu01240(Biosynthesis of cofactors);mmu00010(Glycolysis / Gluconeogenesis);mmu00020(Citrate cycle (TCA cycle));mmu00620(Pyruvate metabolism);mmu00630(Glyoxylate and dicarboxylate metabolism);mmu00640(Propanoate metabolism);mmu00260(Glycine, serine and threonine metabolism);mmu00280(Valine, leucine and isoleucine degradation);mmu00310(Lysine degradation);mmu00380(Tryptophan metabolism);mmu00785(Li…	Mitochondrial	PF02852(Pyridine nucleotide-disulphide oxidoreductase, dimerisation domain);PF07992(Pyridine nucleotide-disulphide oxidoreductase)
O08756	3-hydroxyacyl-CoA dehydrogenase type-2	Hsd17b10	O08756	O08756	Hsd17b10	3-hydroxyacyl-CoA dehydrogenase type-2	HCD2_MOUSE	18	256520	599613	438343	464590	568557	387129	318452	432110	567164	295056	411336	530694	430110	612033	322699	313107	520428	476402	442993	478422	0.775969	NA	GO:0006550(BP:isoleucine catabolic process);GO:0006631(BP:fatty acid metabolic process);GO:0006635(BP:fatty acid beta-oxidation);GO:0006699(BP:bile acid biosynthetic process);GO:0007005(BP:mitochondrion organization);GO:0008207(BP:C21-steroid hormone metabolic process);GO:0008209(BP:androgen metabolic process);GO:0008210(BP:estrogen metabolic process);GO:0051289(BP:protein homotetramerization);GO…			Mitochondrial	PF00106(short chain dehydrogenase)
O08759	Ubiquitin-protein ligase E3A	Ube3a	O08759	O08759	Ube3a	Ubiquitin-protein ligase E3A	UBE3A_MOUSE	20	42358.1	40292.8	46680.2	41965.5	43107.7	38219.7	33455	46934.9	43620	42437.8	43394.8	50406.5	45463.6	47064.8	40765.4	39725.5	44429.2	43273.5	38110.7	43152.4	0.269901	NA	GO:0001541(BP:ovarian follicle development);GO:0006511(BP:ubiquitin-dependent protein catabolic process);GO:0016567(BP:protein ubiquitination);GO:0030521(BP:androgen receptor signaling pathway);GO:0031398(BP:positive regulation of protein ubiquitination);GO:0032570(BP:response to progesterone);GO:0035037(BP:sperm entry);GO:0035641(BP:locomotory exploration behavior);GO:0042220(BP:response to coca…	mmu:22215(Ube3a)	mmu04120(Ubiquitin mediated proteolysis);mmu05203(Viral carcinogenesis);mmu05165(Human papillomavirus infection)	Cytoplasmic;Nuclear	PF00632(HECT-domain (ubiquitin-transferase));PF16558(Amino-terminal Zinc-binding domain of ubiquitin ligase E3A)
O08784	Treacle protein	Tcof1	O08784	O08784	Tcof1	Treacle protein	TCOF_MOUSE	15	21880	45780.2	49146.1	41509.8	27546.3	21359.9	26422.1	44669.8	16567.9	30394.6	50163.7	30924	39986.7	31549.2	43578.9	23975.4	27205.6	20501.2	34589.3	25549.9	0.105624	NA	GO:0006417(BP:regulation of translation);GO:0014029(BP:neural crest formation);GO:0014032(BP:neural crest cell development);GO:0042790(BP:nucleolar large rRNA transcription by RNA polymerase I);GO:0001650(CC:fibrillar center);GO:0005654(CC:nucleoplasm);GO:0005730(CC:nucleolus);GO:0005829(CC:cytosol);GO:0030674(MF:protein-macromolecule adaptor activity);GO:0046982(MF:protein heterodimerization act…	mmu:21453(Tcof1)	mmu03008(Ribosome biogenesis in eukaryotes)	Nuclear	PF03546(Treacher Collins syndrome protein Treacle)
O08788	Dynactin subunit 1	Dctn1	O08788	O08788	Dctn1	Dynactin subunit 1	DCTN1_MOUSE	66	137254	125616	134392	123870	127889	146926	132929	118415	132104	142010	139026	145334	132830	137506	129695	139802	133316	124561	130932	129603	0.470845	NA	GO:0000132(BP:establishment of mitotic spindle orientation);GO:0007097(BP:nuclear migration);GO:0007528(BP:neuromuscular junction development);GO:0010457(BP:centriole-centriole cohesion);GO:0021517(BP:ventral spinal cord development);GO:0031116(BP:positive regulation of microtubule polymerization);GO:0031122(BP:cytoplasmic microtubule organization);GO:0032402(BP:melanosome transport);GO:0034454(B…	mmu:13191(Dctn1)	mmu04814(Motor proteins);mmu04962(Vasopressin-regulated water reabsorption);mmu05132(Salmonella infection);mmu05014(Amyotrophic lateral sclerosis);mmu05016(Huntington disease);mmu05022(Pathways of neurodegeneration - multiple diseases)	Nuclear	PF01302(CAP-Gly domain);PF12455(Dynein associated protein)
O08791	Transcription factor COE3	Ebf3	O08791	O08791;Q07802;Q8K4J2	Ebf3	Transcription factor COE3	COE3_MOUSE	3	14082.8	12868	12637.6	18098.6	14462	16601.5	9897.59	6441.64	7235.77		8219.53	10061.3	8660.86	5785.46	5678.03	9500.28	12009.8	8342.95	9288.17	6779.1	0.00874723	control-AS-Glu;Glu-control	GO:0006357(BP:regulation of transcription by RNA polymerase II);GO:0045893(BP:positive regulation of transcription, DNA-templated);GO:0045944(BP:positive regulation of transcription by RNA polymerase II);GO:0005634(CC:nucleus);GO:0000978(MF:RNA polymerase II cis-regulatory region sequence-specific DNA binding);GO:0000981(MF:DNA-binding transcription factor activity, RNA polymerase II-specific);GO…	mmu:13593		Nuclear	PF16422(Transcription factor COE1 DNA-binding domain);PF16423(Transcription factor COE1 helix-loop-helix domain);PF01833(IPT/TIG domain)
O08795	Glucosidase 2 subunit beta	Prkcsh	O08795	O08795	Prkcsh	Glucosidase 2 subunit beta	GLU2B_MOUSE	19	181054	192729	187124	188816	172805	207763	172119	168023	187160	178926	182635	177780	189091	192999	170872	175505	175372	171216	183526	162065	0.376351	NA	GO:0001701(BP:in utero embryonic development);GO:0001889(BP:liver development);GO:0006491(BP:N-glycan processing);GO:0006807(BP:nitrogen compound metabolic process);GO:0010977(BP:negative regulation of neuron projection development);GO:0005783(CC:endoplasmic reticulum);GO:0017177(CC:glucosidase II complex);GO:0043231(CC:intracellular membrane-bounded organelle);GO:0003723(MF:RNA binding);GO:00050…	mmu:19089(Prkcsh)	mmu04141(Protein processing in endoplasmic reticulum)	Nuclear	PF12999(Glucosidase II beta subunit-like);PF13015(Glucosidase II beta subunit-like protein);PF13202(EF hand)
O08796	Eukaryotic elongation factor 2 kinase	Eef2k	O08796	O08796	Eef2k	Eukaryotic elongation factor 2 kinase	EF2K_MOUSE	4	14521.1	11123.9	7874.53	7691.84	18971	6957.15	17127.6	4029.23	7348.95	13472.2	10754.5	8781.46	10556.6	12029.3	10923.4	13939.5	9851.95	8355.79	12120.8	7008.79	0.817766	NA	GO:0002931(BP:response to ischemia);GO:0006414(BP:translational elongation);GO:0016310(BP:phosphorylation);GO:0031037(BP:myosin II filament disassembly);GO:0031952(BP:regulation of protein autophosphorylation);GO:0032869(BP:cellular response to insulin stimulus);GO:0043066(BP:negative regulation of apoptotic process);GO:0045807(BP:positive regulation of endocytosis);GO:0051965(BP:positive regulat…	mmu:13631(Eef2k)	mmu04152(AMPK signaling pathway);mmu04921(Oxytocin signaling pathway)	Nuclear	PF02816(Alpha-kinase family)
O08800	Serpin B8	Serpinb8	O08800	O08800	Serpinb8	Serpin B8	SPB8_MOUSE	6	14188.9	13985.8	16132.5	14521.6	19746.1	19665.8	19233.8	16941.7	12915.1	21221	17364.5	11025.9	19747.4	15883.8	15696.5	19715	22451.7	8980.17	14827.8	16043.3	0.754145	NA	GO:0090136(BP:epithelial cell-cell adhesion);GO:0005615(CC:extracellular space);GO:0005737(CC:cytoplasm);GO:0005829(CC:cytosol);GO:0004867(MF:serine-type endopeptidase inhibitor activity)	mmu:20725		Extracellular;Cytoplasmic	PF00079(Serpin (serine protease inhibitor))
O08807	Peroxiredoxin-4	Prdx4	O08807	O08807	Prdx4	Peroxiredoxin-4	PRDX4_MOUSE	20	1072030	1144610	1083690	1001300	1108270	1196710	1511220	875537	959622	1201040	1070130	1073830	1212670	956261	1377330	1289830	1210460	988823	1259590	1035390	0.888126	NA	GO:0006979(BP:response to oxidative stress);GO:0007283(BP:spermatogenesis);GO:0008584(BP:male gonad development);GO:0022417(BP:protein maturation by protein folding);GO:0030198(BP:extracellular matrix organization);GO:0042744(BP:hydrogen peroxide catabolic process);GO:0045454(BP:cell redox homeostasis);GO:0072593(BP:reactive oxygen species metabolic process);GO:2000255(BP:negative regulation of m…	mmu:53381		Cytoplasmic	PF00578(AhpC/TSA family);PF10417(C-terminal domain of 1-Cys peroxiredoxin)
O08808	Protein diaphanous homolog 1	Diaph1	O08808	O08808	Diaph1	Protein diaphanous homolog 1	DIAP1_MOUSE	34	54455.3	67473.8	68294.4	62490.1	57914.7	61567.7	75187.1	62955.4	65449.9	74704.8	68624.1	60625.4	60701.6	69328.2	63922.1	70385.4	68147.6	67760.1	61941.1	73858.9	0.24404	NA	GO:0007010(BP:cytoskeleton organization);GO:0007420(BP:brain development);GO:0007605(BP:sensory perception of sound);GO:0008360(BP:regulation of cell shape);GO:0030036(BP:actin cytoskeleton organization);GO:0030041(BP:actin filament polymerization);GO:0030335(BP:positive regulation of cell migration);GO:0031175(BP:neuron projection development);GO:0032886(BP:regulation of microtubule-based proces…	mmu:13367(Diaph1)	mmu04510(Focal adhesion);mmu04820(Cytoskeleton in muscle cells);mmu04810(Regulation of actin cytoskeleton);mmu04933(AGE-RAGE signaling pathway in diabetic complications)	Nuclear	PF06346(Formin Homology Region 1);PF06371(Diaphanous GTPase-binding Domain);PF02181(Formin Homology 2 Domain);PF06367(Diaphanous FH3 Domain)
O08810	116 kDa U5 small nuclear ribonucleoprotein component	Eftud2	O08810	O08810	Eftud2	116 kDa U5 small nuclear ribonucleoprotein component	U5S1_MOUSE	42	51695.3	71342.7	73548.5	64472	58131.2	54975.8	58995.4	69858.8	50339.6	55341	72144.4	61650.8	74754.3	60744.2	75897.1	57999.2	56621.9	47070.4	61584.4	53048.1	0.0417077	Glu-AS-Glu	GO:0000398(BP:mRNA splicing, via spliceosome);GO:0005634(CC:nucleus);GO:0005654(CC:nucleoplasm);GO:0005829(CC:cytosol);GO:0015030(CC:Cajal body);GO:0016607(CC:nuclear speck);GO:0043231(CC:intracellular membrane-bounded organelle);GO:0046540(CC:U4/U6 x U5 tri-snRNP complex);GO:0071005(CC:U2-type precatalytic spliceosome);GO:0071007(CC:U2-type catalytic step 2 spliceosome);GO:0071013(CC:catalytic s…	mmu:20624(Eftud2)	mmu03040(Spliceosome)	Cytoplasmic	PF00679(Elongation factor G C-terminus);PF00009(Elongation factor Tu GTP binding domain);PF14492(Elongation Factor G, domain III);PF16004(116 kDa U5 small nuclear ribonucleoprotein component N-terminus);PF03144(Elongation factor Tu domain 2);PF03764(Elongation factor G, domain IV)
O08811	General transcription and DNA repair factor IIH helicase subunit XPD	Ercc2	O08811	O08811	Ercc2	General transcription and DNA repair factor IIH helicase subunit XPD	ERCC2_MOUSE	2	29508.6	37461.7		87333	36455.3		53505.9	48674.4			41928.2	45309.9	24634.8	51384.4	30522.9	34896		56726.3	51720.2	22188.1	0.794875	NA	GO:0000462(BP:maturation of SSU-rRNA from tricistronic rRNA transcript (SSU-rRNA, 5.8S rRNA, LSU-rRNA));GO:0001666(BP:response to hypoxia);GO:0001701(BP:in utero embryonic development);GO:0006281(BP:DNA repair);GO:0006283(BP:transcription-coupled nucleotide-excision repair);GO:0006289(BP:nucleotide-excision repair);GO:0006362(BP:transcription elongation from RNA polymerase I promoter);GO:0006366(…	mmu:13871(Ercc2)	mmu03022(Basal transcription factors);mmu03420(Nucleotide excision repair)	Nuclear	PF13307(Helicase C-terminal domain);PF06777(Helical and beta-bridge domain);PF06733(DEAD_2)
O08842	GDNF family receptor alpha-2	Gfra2	O08842	O08842	Gfra2	GDNF family receptor alpha-2	GFRA2_MOUSE	1			24300.3	16620.3		15161.8	11377.4	11344.2			18474.1	14940.8	31940.3			18556.9					0.40463	NA	GO:0007169(BP:transmembrane receptor protein tyrosine kinase signaling pathway);GO:0007399(BP:nervous system development);GO:0031953(BP:negative regulation of protein autophosphorylation);GO:0009897(CC:external side of plasma membrane);GO:0043235(CC:receptor complex);GO:0016167(MF:glial cell-derived neurotrophic factor receptor activity)	mmu:14586		Extracellular	PF02351(GDNF/GAS1 domain)
O08848	RNA-binding protein Ro60	RO60	O08848	O08848	RO60	RNA-binding protein Ro60	RO60_MOUSE	7	36069.2	49181.5	57035.8	50432.7	47765.3	32666.7	38700	45480	24297.2	31191.6	36418.1	50002.4	42088.7	36421.8	37666.8	18046.6	45458.8	28552.1	17638.3	32240.8	0.0129296	control-AS-Glu	GO:0002520(BP:immune system development);GO:0007224(BP:smoothened signaling pathway);GO:0009411(BP:response to UV);GO:0010468(BP:regulation of gene expression);GO:0035457(BP:cellular response to interferon-alpha);GO:0060271(BP:cilium assembly);GO:0005634(CC:nucleus);GO:0005654(CC:nucleoplasm);GO:0005737(CC:cytoplasm);GO:0005829(CC:cytosol);GO:0016604(CC:nuclear body);GO:1990904(CC:ribonucleoprote…	mmu:20822(Ro60)	mmu05322(Systemic lupus erythematosus)	Cytoplasmic	PF05731(TROVE domain)
O08900	Zinc finger protein Aiolos	Ikzf3	O08900	O08900	Ikzf3	Zinc finger protein Aiolos	IKZF3_MOUSE	3		4386.37	20754.2	13749.1				8896.81	5766	6051.71	11208.1		9418.6	5423.2	8479.04						0.329606	NA	GO:0006357(BP:regulation of transcription by RNA polymerase II);GO:0009617(BP:response to bacterium);GO:0030183(BP:B cell differentiation);GO:0030217(BP:T cell differentiation);GO:0030888(BP:regulation of B cell proliferation);GO:0042981(BP:regulation of apoptotic process);GO:0045577(BP:regulation of B cell differentiation);GO:0045619(BP:regulation of lymphocyte differentiation);GO:0045944(BP:pos…	mmu:22780		Nuclear	PF00096(Zinc finger, C2H2 type)
O08911	Mitogen-activated protein kinase 12	Mapk12	O08911	O08911	Mapk12	Mitogen-activated protein kinase 12	MK12_MOUSE	4	4443.8	5820.78	8462.41	8026.71	9582.52	4466.06		4385.75	3093.37	5150.01	5564.95	3901.08	5837.08	5324.79	6700.47	3752.02	4783.23	10097.3	5951.79	2738.97	0.179429	NA	GO:0007049(BP:cell cycle);GO:0016310(BP:phosphorylation);GO:0035556(BP:intracellular signal transduction);GO:0045445(BP:myoblast differentiation);GO:0045786(BP:negative regulation of cell cycle);GO:0005634(CC:nucleus);GO:0005654(CC:nucleoplasm);GO:0005737(CC:cytoplasm);GO:0005739(CC:mitochondrion);GO:0000287(MF:magnesium ion binding);GO:0004674(MF:protein serine/threonine kinase activity);GO:0004…	mmu:29857(Mapk12)	mmu04010(MAPK signaling pathway);mmu04015(Rap1 signaling pathway);mmu04370(VEGF signaling pathway);mmu04668(TNF signaling pathway);mmu04068(FoxO signaling pathway);mmu04071(Sphingolipid signaling pathway);mmu04148(Efferocytosis);mmu04114(Oocyte meiosis);mmu04218(Cellular senescence);mmu04550(Signaling pathways regulating pluripotency of stem cells);mmu04611(Platelet activation);mmu04613(Neutrophi…	Cytoplasmic	PF00069(Protein kinase domain)
O08912	Polypeptide N-acetylgalactosaminyltransferase 1	Galnt1	O08912	O08912	Galnt1	Polypeptide N-acetylgalactosaminyltransferase 1	GALT1_MOUSE	7	18272.6	21872.4	14728.3	13115.7	12759.1	20135.4	19974.4	20790.7	27278.7	13154.3	18835.8	13494.3	12490.3	6591.01	14293.5	13283.8	17353.6	14628.7		8400.91	0.0736993	NA	GO:0006493(BP:protein O-linked glycosylation);GO:0018242(BP:protein O-linked glycosylation via serine);GO:0018243(BP:protein O-linked glycosylation via threonine);GO:0005576(CC:extracellular region);GO:0005794(CC:Golgi apparatus);GO:0032580(CC:Golgi cisterna membrane);GO:0048471(CC:perinuclear region of cytoplasm);GO:0004653(MF:polypeptide N-acetylgalactosaminyltransferase activity);GO:0030145(MF…	mmu:14423(Galnt1)	mmu00512(Mucin type O-glycan biosynthesis);mmu00514(Other types of O-glycan biosynthesis)	Cytoplasmic	PF00535(Glycosyl transferase family 2);PF00652(Ricin-type beta-trefoil lectin domain)
O08915	AH receptor-interacting protein	Aip	O08915	O08915	Aip	AH receptor-interacting protein	AIP_MOUSE	13	65187	66196.2	81688.6	66907.3	63588.5	63325.8	65470.7	63114.8	58527.4	60782	74383.9	62170	70460.1	58264.9	71357.5	65606.3	58733.3	58978.1	71543.1	58323.1	0.24788	NA	GO:0006626(BP:protein targeting to mitochondrion);GO:0006805(BP:xenobiotic metabolic process);GO:0010738(BP:regulation of protein kinase A signaling);GO:0022417(BP:protein maturation by protein folding);GO:0005829(CC:cytosol);GO:0005886(CC:plasma membrane);GO:0016020(CC:membrane);GO:0034751(CC:aryl hydrocarbon receptor complex);GO:0003712(MF:transcription coregulator activity);GO:0003755(MF:pepti…	mmu:11632(Aip)	mmu05207(Chemical carcinogenesis - receptor activation);mmu04934(Cushing syndrome)	Cytoplasmic	PF00254(FKBP-type peptidyl-prolyl cis-trans isomerase)
O08917	Flotillin-1	Flot1	O08917	O08917	Flot1	Flotillin-1	FLOT1_MOUSE	33	215481	161142	150039	130911	137848	164500	184321	106251	108584	178349	189326	169773	145212	146651	158799	138996	109010	118048	142286	131900	0.248461	NA	GO:0001819(BP:positive regulation of cytokine production);GO:0001934(BP:positive regulation of protein phosphorylation);GO:0002090(BP:regulation of receptor internalization);GO:0006897(BP:endocytosis);GO:0007409(BP:axonogenesis);GO:0007411(BP:axon guidance);GO:0022617(BP:extracellular matrix disassembly);GO:0032092(BP:positive regulation of protein binding);GO:0032226(BP:positive regulation of sy…	mmu:14251(Flot1)	mmu04910(Insulin signaling pathway)	Cytoplasmic;Mitochondrial	PF15975(Flotillin);PF01145(SPFH domain / Band 7 family)
O08919	Numb-like protein	Numbl	O08919	O08919	Numbl	Numb-like protein	NUMBL_MOUSE	2	129228	131871	137899	160025	144822	126024	115428	145758	174924	116994	92894.7		94202	132860	83701.3	110175	128701	185832	136204		0.0805482	NA	GO:0007399(BP:nervous system development);GO:0007405(BP:neuroblast proliferation);GO:0007409(BP:axonogenesis);GO:0019221(BP:cytokine-mediated signaling pathway);GO:0019538(BP:protein metabolic process);GO:0021670(BP:lateral ventricle development);GO:0021849(BP:neuroblast division in subventricular zone);GO:0030900(BP:forebrain development);GO:0034332(BP:adherens junction organization);GO:0050769(…	mmu:18223(Numbl)	mmu04330(Notch signaling pathway)	Nuclear	PF00640(Phosphotyrosine interaction domain (PTB/PID));PF06311(NUMB domain)
O08967	Cytohesin-3	Cyth3	O08967	O08967	Cyth3	Cytohesin-3	CYH3_MOUSE	1	39168.3		25075	26502.9		48290.5	38901.7	23014.3	15940.2		15436.9	34789.9	15202.7		23022.4	34017.8		24493.2	31166.6		0.592531	NA	GO:0032012(BP:regulation of ARF protein signal transduction);GO:0045785(BP:positive regulation of cell adhesion);GO:0048193(BP:Golgi vesicle transport);GO:0090162(BP:establishment of epithelial cell polarity);GO:0001726(CC:ruffle);GO:0005654(CC:nucleoplasm);GO:0005737(CC:cytoplasm);GO:0005829(CC:cytosol);GO:0005886(CC:plasma membrane);GO:0005912(CC:adherens junction);GO:0005923(CC:bicellular tigh…	mmu:19159(Cyth3)	mmu04072(Phospholipase D signaling pathway);mmu04144(Endocytosis);mmu05132(Salmonella infection)	Cytoplasmic;Nuclear	PF01369(Sec7 domain);PF00169(PH domain)
O08976	Probasin	Pbsn	O08976	O08976	Pbsn	Probasin	PBAS_MOUSE	7	42943.7	58204.6	91505.4	18895.8	19714.4	18433.6	8773.35	24073.6	51006.9	10729.1	154946	4363.39	145565	7127.38	46557.3	4295.24	25915.9	59130.7	66286.8	12639.6	0.34012	NA	GO:0005576(CC:extracellular region);GO:0005615(CC:extracellular space);GO:0005549(MF:odorant binding)	mmu:54192		Extracellular;Nuclear	PF00061(Lipocalin / cytosolic fatty-acid binding protein family)
O08989	Ras-related protein M-Ras	Mras	O08989	O08989	Mras	Ras-related protein M-Ras	RASM_MOUSE	3	23516.2		12581.5	12780.6		26519.7	16367	12732.8		23609.3	16630.4	19390.7	13739.9	13608.9	22299.5		19683.6		14723.9	8913.27	0.620487	NA	GO:0007265(BP:Ras protein signal transduction);GO:1990830(BP:cellular response to leukemia inhibitory factor);GO:0005886(CC:plasma membrane);GO:0003924(MF:GTPase activity);GO:0003925(MF:G protein activity);GO:0005525(MF:GTP binding);GO:0019003(MF:GDP binding);GO:0030742(MF:GTP-dependent protein binding)	mmu:17532(Mras)	mmu04010(MAPK signaling pathway);mmu04014(Ras signaling pathway);mmu04015(Rap1 signaling pathway);mmu04371(Apelin signaling pathway);mmu04072(Phospholipase D signaling pathway);mmu04140(Autophagy - animal);mmu04137(Mitophagy - animal);mmu04218(Cellular senescence);mmu04810(Regulation of actin cytoskeleton);mmu04625(C-type lectin receptor signaling pathway);mmu05205(Proteoglycans in cancer)	Cytoplasmic	PF00071(Ras family)
O08992	Syntenin-1	Sdcbp	O08992	O08992	Sdcbp	Syntenin-1	SDCB1_MOUSE	8	65756.4	54408.7	52589.5	53326.2	63300.4	68462.6	87769.8	65232.5	61480.8	76326.4	49508.3	45779.7	60216.6	40230.6	63657	72335.9	53369.8	46244.3	65219.7	60482	0.0254409	Glu-AS	GO:0000122(BP:negative regulation of transcription by RNA polymerase II);GO:0002091(BP:negative regulation of receptor internalization);GO:0006508(BP:proteolysis);GO:0007265(BP:Ras protein signal transduction);GO:0007346(BP:regulation of mitotic cell cycle);GO:0008284(BP:positive regulation of cell population proliferation);GO:0010718(BP:positive regulation of epithelial to mesenchymal transition…	mmu:53378		Mitochondrial	PF00595(PDZ domain)
O08997	Copper transport protein ATOX1	Atox1	O08997	O08997	Atox1	Copper transport protein ATOX1	ATOX1_MOUSE	11	240573	259841	308027	286613	284212	312632	244461	355685	367458	340343	280706	320484	299118	339153	296490	330927	329997	362801	352503	348503	0.0182469	control-AS-Glu	GO:0006825(BP:copper ion transport);GO:0006878(BP:cellular copper ion homeostasis);GO:0006979(BP:response to oxidative stress);GO:0043066(BP:negative regulation of apoptotic process);GO:0060003(BP:copper ion export);GO:0005829(CC:cytosol);GO:0005507(MF:copper ion binding);GO:0016531(MF:copper chaperone activity);GO:0032767(MF:copper-dependent protein binding);GO:0051117(MF:ATPase binding);GO:1903…	mmu:11927(Atox1)	mmu04978(Mineral absorption)	Mitochondrial;Nuclear	PF00403(Heavy-metal-associated domain)
O08999	Latent-transforming growth factor beta-binding protein 2	Ltbp2	O08999	O08999	Ltbp2	Latent-transforming growth factor beta-binding protein 2	LTBP2_MOUSE	25	9191.01	28134.1	22402.9	25179.4	30183.3	55781.9	96817.7	30522.3	37277.5	18843.4	26050.6	20024.1	13304.2	22631.8	14868.7	28319.2	88941.9	34934	37757.6	46860.7	0.0662715	NA	GO:0097435(BP:supramolecular fiber organization);GO:0005576(CC:extracellular region);GO:0062023(CC:collagen-containing extracellular matrix);GO:0005509(MF:calcium ion binding);GO:0008201(MF:heparin binding);GO:0019838(MF:growth factor binding);GO:0050436(MF:microfibril binding)	mmu:16997		Extracellular	PF12661(Human growth factor-like EGF);PF07645(Calcium-binding EGF domain);PF00008(EGF-like domain);PF00683(TB domain)
O09005	Sphingolipid delta(4)-desaturase DES1	Degs1	O09005	O09005	Degs1	Sphingolipid delta(4)-desaturase DES1	DEGS1_MOUSE	3	19118.4	25073.8	22511.6	24267.5		24924.5	26451.1	17233.2	22893.9	16000.1	18913.6	33304.6	22695.2	31089.4	17846.5	13147		20968.1	21013.1	14650.8	0.230805	NA	GO:0006633(BP:fatty acid biosynthetic process);GO:0043065(BP:positive regulation of apoptotic process);GO:0043217(BP:myelin maintenance);GO:0046513(BP:ceramide biosynthetic process);GO:0005739(CC:mitochondrion);GO:0005789(CC:endoplasmic reticulum membrane);GO:0031966(CC:mitochondrial membrane);GO:0042284(MF:sphingolipid delta-4 desaturase activity);GO:0050251(MF:retinol isomerase activity)	mmu:13244(Degs1)	mmu00600(Sphingolipid metabolism);mmu04071(Sphingolipid signaling pathway)	PlasmaMembrane	PF00487(Fatty acid desaturase);PF08557(Sphingolipid Delta4-desaturase (DES))
O09012	Peroxisomal targeting signal 1 receptor	Pex5	O09012	O09012	Pex5	Peroxisomal targeting signal 1 receptor	PEX5_MOUSE	15	16930.9	18986.9	19236.2	18517.1	18058.3	17937	16536	15179.3	21543.3	16939.3	16099.9	20299.3	16603.8	18446.7	16371.6	17712.5	17097.7	17904.3	21889.8	18032.2	0.782916	NA	GO:0000038(BP:very long-chain fatty acid metabolic process);GO:0000425(BP:pexophagy);GO:0001764(BP:neuron migration);GO:0006625(BP:protein targeting to peroxisome);GO:0006635(BP:fatty acid beta-oxidation);GO:0007005(BP:mitochondrion organization);GO:0007006(BP:mitochondrial membrane organization);GO:0007029(BP:endoplasmic reticulum organization);GO:0007031(BP:peroxisome organization);GO:0016558(B…	mmu:19305(Pex5)	mmu04146(Peroxisome)	Cytoplasmic	PF13181(Tetratricopeptide repeat);PF13432(Tetratricopeptide repeat)
O09043	Napsin-A	Napsa	O09043	O09043	Napsa	Napsin-A	NAPSA_MOUSE	2	58814.9	27050.3	34598.2			20920.5	21491	24288.5	46608.7	32826	27926.1	13621.8	43814		25081.2		20150.7	33218.6	49335.3	15465.7	0.632495	NA	GO:0006508(BP:proteolysis);GO:0033619(BP:membrane protein proteolysis);GO:0043129(BP:surfactant homeostasis);GO:0005615(CC:extracellular space);GO:0005764(CC:lysosome);GO:0097208(CC:alveolar lamellar body);GO:0004175(MF:endopeptidase activity);GO:0004190(MF:aspartic-type endopeptidase activity);GO:0008233(MF:peptidase activity)	mmu:16541(Napsa)	mmu04142(Lysosome)	Extracellular;PlasmaMembrane;Lysosomal	PF00026(Eukaryotic aspartyl protease)
O09044	Synaptosomal-associated protein 23	Snap23	O09044	O09044	Snap23	Synaptosomal-associated protein 23	SNP23_MOUSE	11	48115.6	50211.4	62514.3	44388.6	55213.1	50649.7	59736.5	51377.2	49435.1	57011.2	52790.4	54002.6	50046.3	59291.3	55027.4	47304.6	52411.4	48464.6	49984.4	49757.7	0.409923	NA	GO:0002553(BP:histamine secretion by mast cell);GO:0006887(BP:exocytosis);GO:0016082(BP:synaptic vesicle priming);GO:0016192(BP:vesicle-mediated transport);GO:0017157(BP:regulation of exocytosis);GO:0031629(BP:synaptic vesicle fusion to presynaptic active zone membrane);GO:0061025(BP:membrane fusion);GO:0065003(BP:protein-containing complex assembly);GO:0098967(BP:exocytic insertion of neurotrans…	mmu:20619(Snap23)	mmu04130(SNARE interactions in vesicular transport);mmu04611(Platelet activation)	Nuclear	PF00835(SNAP-25 family)
O09046	L-amino-acid oxidase	Il4i1	O09046	O09046	Il4i1	L-amino-acid oxidase	OXLA_MOUSE	2		11723.5	6204.14					14171			12352.7		21275.5	14520.1	15599.5			7224.12			0.217974	NA	GO:0002250(BP:adaptive immune response);GO:0002819(BP:regulation of adaptive immune response);GO:0002841(BP:negative regulation of T cell mediated immune response to tumor cell);GO:0006559(BP:L-phenylalanine catabolic process);GO:0006569(BP:tryptophan catabolic process);GO:0006572(BP:tyrosine catabolic process);GO:0009063(BP:cellular amino acid catabolic process);GO:0009072(BP:aromatic amino acid…	mmu:100328588(Il4i1b)	mmu00250(Alanine, aspartate and glutamate metabolism);mmu00270(Cysteine and methionine metabolism);mmu00280(Valine, leucine and isoleucine degradation);mmu00350(Tyrosine metabolism);mmu00360(Phenylalanine metabolism);mmu00380(Tryptophan metabolism);mmu00400(Phenylalanine, tyrosine and tryptophan biosynthesis)	Cytoplasmic;Mitochondrial	PF01593(Flavin containing amine oxidoreductase)
O09061	Proteasome subunit beta type-1	Psmb1	O09061	O09061	Psmb1	Proteasome subunit beta type-1	PSB1_MOUSE	15	216899	256129	264489	238557	270485	245946	211054	259405	259427	244699	237787	247510	241662	241482	207940	286865	252176	254116	244834	250176	0.319781	NA	GO:0051603(BP:proteolysis involved in cellular protein catabolic process);GO:0000502(CC:proteasome complex);GO:0005634(CC:nucleus);GO:0005654(CC:nucleoplasm);GO:0005737(CC:cytoplasm);GO:0005829(CC:cytosol);GO:0005839(CC:proteasome core complex);GO:0019774(CC:proteasome core complex, beta-subunit complex)	mmu:19170(Psmb1)	mmu03050(Proteasome);mmu05010(Alzheimer disease);mmu05012(Parkinson disease);mmu05014(Amyotrophic lateral sclerosis);mmu05016(Huntington disease);mmu05017(Spinocerebellar ataxia);mmu05020(Prion disease);mmu05022(Pathways of neurodegeneration - multiple diseases)	Mitochondrial	PF00227(Proteasome subunit)
O09106	Histone deacetylase 1	Hdac1	O09106	O09106	Hdac1	Histone deacetylase 1	HDAC1_MOUSE	10	99531.6	137655	134824	133033	108604	109765	132285	152171	105733	111846	170354	95615.9	154341	129888	158268	133782	127932	105746	128834	115604	0.383063	NA	GO:0000122(BP:negative regulation of transcription by RNA polymerase II);GO:0006325(BP:chromatin organization);GO:0006338(BP:chromatin remodeling);GO:0006346(BP:DNA methylation-dependent heterochromatin assembly);GO:0006357(BP:regulation of transcription by RNA polymerase II);GO:0007492(BP:endoderm development);GO:0007623(BP:circadian rhythm);GO:0008284(BP:positive regulation of cell population p…	mmu:433759(Hdac1)	mmu03082(ATP-dependent chromatin remodeling);mmu03083(Polycomb repressive complex);mmu04330(Notch signaling pathway);mmu04350(TGF-beta signaling pathway);mmu04110(Cell cycle);mmu04613(Neutrophil extracellular trap formation);mmu04919(Thyroid hormone signaling pathway);mmu04213(Longevity regulating pathway - multiple species);mmu05200(Pathways in cancer);mmu05202(Transcriptional misregulation in c…	Nuclear	PF00850(Histone deacetylase domain)
O09110	Dual specificity mitogen-activated protein kinase kinase 3	Map2k3	O09110	O09110	Map2k3	Dual specificity mitogen-activated protein kinase kinase 3	MP2K3_MOUSE	14	35804.8	40791.6	45149.7	32882.8	32407.3	35011.5	43517	35963	41856.5	31348	34869.4	31756.5	38045.7	39195.9	34246	33738.4	33885	43363.1	31402.3	38062	0.887695	NA	GO:0000165(BP:MAPK cascade);GO:0001817(BP:regulation of cytokine production);GO:0001934(BP:positive regulation of protein phosphorylation);GO:0002931(BP:response to ischemia);GO:0006954(BP:inflammatory response);GO:0007507(BP:heart development);GO:0016310(BP:phosphorylation);GO:0031098(BP:stress-activated protein kinase signaling cascade);GO:0035331(BP:negative regulation of hippo signaling);GO:0…	mmu:26397(Map2k3)	mmu04010(MAPK signaling pathway);mmu04015(Rap1 signaling pathway);mmu04668(TNF signaling pathway);mmu04218(Cellular senescence);mmu04620(Toll-like receptor signaling pathway);mmu04664(Fc epsilon RI signaling pathway);mmu04912(GnRH signaling pathway);mmu04935(Growth hormone synthesis, secretion and action);mmu04750(Inflammatory mediator regulation of TRP channels);mmu04714(Thermogenesis);mmu05235(…	Cytoplasmic	PF00069(Protein kinase domain)
O09111	NADH dehydrogenase [ubiquinone] 1 beta subcomplex subunit 11, mitochondrial	Ndufb11	O09111	O09111	Ndufb11	NADH dehydrogenase [ubiquinone] 1 beta subcomplex subunit 11, mitochondrial	NDUBB_MOUSE	11	328902	576946	457489	548613	683528	546029	393876	767756	871784	430851	343097	494227	291452	589822	190162	285065	625620	758162	580998	641581	0.218713	NA	GO:0009060(BP:aerobic respiration);GO:0032981(BP:mitochondrial respiratory chain complex I assembly);GO:0042776(BP:proton motive force-driven mitochondrial ATP synthesis);GO:0005739(CC:mitochondrion);GO:0005743(CC:mitochondrial inner membrane);GO:0005747(CC:mitochondrial respiratory chain complex I)	mmu:104130(Ndufb11)	mmu00190(Oxidative phosphorylation);mmu04723(Retrograde endocannabinoid signaling);mmu04714(Thermogenesis);mmu05208(Chemical carcinogenesis - reactive oxygen species);mmu05010(Alzheimer disease);mmu05012(Parkinson disease);mmu05014(Amyotrophic lateral sclerosis);mmu05016(Huntington disease);mmu05020(Prion disease);mmu05022(Pathways of neurodegeneration - multiple diseases);mmu05415(Diabetic cardi…	Mitochondrial	PF10183(ESSS subunit of NADH:ubiquinone oxidoreductase (complex I))
O09114	Prostaglandin-H2 D-isomerase	Ptgds	O09114	O09114	Ptgds	Prostaglandin-H2 D-isomerase	PTGDS_MOUSE	2	14245.4			18152.5		15392.8		15611.4	15615	17138.7	9646.54			14893.8		28650.1	50075.4	12957.4	30012.4	17200.5	0.215803	NA	GO:0001516(BP:prostaglandin biosynthetic process);GO:0010467(BP:gene expression);GO:0043303(BP:mast cell degranulation);GO:0045187(BP:regulation of circadian sleep/wake cycle, sleep);GO:0051384(BP:response to glucocorticoid);GO:2000255(BP:negative regulation of male germ cell proliferation);GO:0005576(CC:extracellular region);GO:0005615(CC:extracellular space);GO:0005654(CC:nucleoplasm);GO:000579…	mmu:19215(Ptgds)	mmu00590(Arachidonic acid metabolism)	Extracellular	PF00061(Lipocalin / cytosolic fatty-acid binding protein family)
O09117	Synaptophysin-like protein 1	Sypl1	O09117	O09117	Sypl1	Synaptophysin-like protein 1	SYPL1_MOUSE	7	516778	471620	410223	444419	392765	419355	505701	326909	350062	364577	595376	564627	510272	452771	548270	358339	374697	331381	362494	508835	0.00610196	Glu-AS;Glu-AS-Glu	GO:0016020(CC:membrane);GO:0030141(CC:secretory granule);GO:0030672(CC:synaptic vesicle membrane);GO:0042470(CC:melanosome)	mmu:19027		PlasmaMembrane	PF01284(Membrane-associating domain)
O09118	Netrin-1	Ntn1	O09118	O09118	Ntn1	Netrin-1	NET1_MOUSE	16	77208.3	124258	100655	115962	150880	182479	371240	135414	199046	86492.7	125141	128617	92114	125965	124235	95324.4	198820	150106	192544	193760	0.144328	NA	GO:0001764(BP:neuron migration);GO:0002456(BP:T cell mediated immunity);GO:0006915(BP:apoptotic process);GO:0006930(BP:substrate-dependent cell migration, cell extension);GO:0007097(BP:nuclear migration);GO:0007265(BP:Ras protein signal transduction);GO:0007409(BP:axonogenesis);GO:0007411(BP:axon guidance);GO:0008045(BP:motor neuron axon guidance);GO:0008283(BP:cell population proliferation);GO:0…	mmu:18208(Ntn1)	mmu04360(Axon guidance)	Extracellular	PF00053(Laminin EGF domain);PF01759(UNC-6/NTR/C345C module);PF00055(Laminin N-terminal (Domain VI))
O09126	Semaphorin-4D	Sema4d	O09126	O09126	Sema4d	Semaphorin-4D	SEM4D_MOUSE	2	3100.32		9037.81	7309.17	3948.89	12164.7		9583.07		3511.98	11063.8	6440.47	8373.64	8152.15	11622.3						0.298211	NA	GO:0000122(BP:negative regulation of transcription by RNA polymerase II);GO:0001755(BP:neural crest cell migration);GO:0001934(BP:positive regulation of protein phosphorylation);GO:0007162(BP:negative regulation of cell adhesion);GO:0007409(BP:axonogenesis);GO:0007411(BP:axon guidance);GO:0008360(BP:regulation of cell shape);GO:0010693(BP:negative regulation of alkaline phosphatase activity);GO:0…	mmu:20354(Sema4d)	mmu04360(Axon guidance)	Extracellular;Nuclear	PF00047(Immunoglobulin domain);PF01437(Plexin repeat);PF01403(Sema domain)
O09130	NFATC2-interacting protein	Nfatc2ip	O09130	O09130	Nfatc2ip	NFATC2-interacting protein	NF2IP_MOUSE	1		3153.87						5794.62			4118.36			3733.9				1431.88		3371.85	0.277065	NA	GO:0045944(BP:positive regulation of transcription by RNA polymerase II);GO:0005634(CC:nucleus);GO:0005737(CC:cytoplasm)	mmu:18020		Nuclear	PF11976(Ubiquitin-2 like Rad60 SUMO-like)
O09131	Glutathione S-transferase omega-1	Gsto1	O09131	O09131	Gsto1	Glutathione S-transferase omega-1	GSTO1_MOUSE	19	90226.5	146355	197537	260087	213874	189195	156199	202763	226884	141418	178345	194838	198930	222113	165510	159081	203047	211871	230219	182903	0.917834	NA	GO:0006749(BP:glutathione metabolic process);GO:0010880(BP:regulation of release of sequestered calcium ion into cytosol by sarcoplasmic reticulum);GO:0019852(BP:L-ascorbic acid metabolic process);GO:0019853(BP:L-ascorbic acid biosynthetic process);GO:0042178(BP:xenobiotic catabolic process);GO:0071243(BP:cellular response to arsenic-containing substance);GO:0005604(CC:basement membrane);GO:00057…	mmu:14873(Gsto1)	mmu00480(Glutathione metabolism);mmu00980(Metabolism of xenobiotics by cytochrome P450);mmu00982(Drug metabolism - cytochrome P450);mmu00983(Drug metabolism - other enzymes);mmu05200(Pathways in cancer);mmu05204(Chemical carcinogenesis - DNA adducts);mmu05207(Chemical carcinogenesis - receptor activation);mmu05208(Chemical carcinogenesis - reactive oxygen species);mmu05225(Hepatocellular carcinom…	Cytoplasmic;Nuclear	PF13409(Glutathione S-transferase, N-terminal domain);PF00043(Glutathione S-transferase, C-terminal domain)
O09159	Lysosomal alpha-mannosidase	Man2b1	O09159	O09159	Man2b1	Lysosomal alpha-mannosidase	MA2B1_MOUSE	19	31179.9	34693.7	30789	33498.2	26749.1	22134.9	24924.3	25926.5	22338.5	34745.5	30181.8	26257.2	31826.3	28437.4	31738.1	26145.1	27761.7	24454.3	26941.6	22954.6	0.0405831	NA	GO:0006013(BP:mannose metabolic process);GO:0007611(BP:learning or memory);GO:0009313(BP:oligosaccharide catabolic process);GO:0036211(BP:protein modification process);GO:0005615(CC:extracellular space);GO:0005654(CC:nucleoplasm);GO:0005764(CC:lysosome);GO:0043202(CC:lysosomal lumen);GO:0043231(CC:intracellular membrane-bounded organelle);GO:0004559(MF:alpha-mannosidase activity);GO:0005537(MF:ma…	mmu:17159(Man2b1)	mmu00511(Other glycan degradation);mmu04142(Lysosome)	Lysosomal	PF01074(Glycosyl hydrolases family 38 N-terminal domain);PF07748(Glycosyl hydrolases family 38 C-terminal domain);PF21260(Lysosomal alpha-mannosidase-like, central domain);PF09261(Alpha mannosidase middle domain)
O09161	Calsequestrin-2	Casq2	O09161	O09161	Casq2	Calsequestrin-2	CASQ2_MOUSE	15		29391.9	92154.8	27366.9	290519		7226.01	215022	91584.1	138865		15362.8	21231.7	14573.8	9230.37	3805.35	34211.3	160355	66017.7	12894.3	0.296528	NA	GO:0002027(BP:regulation of heart rate);GO:0006874(BP:cellular calcium ion homeostasis);GO:0006937(BP:regulation of muscle contraction);GO:0010649(BP:regulation of cell communication by electrical coupling);GO:0010880(BP:regulation of release of sequestered calcium ion into cytosol by sarcoplasmic reticulum);GO:0010881(BP:regulation of cardiac muscle contraction by regulation of the release of se…	mmu:12373(Casq2)	mmu04020(Calcium signaling pathway);mmu04260(Cardiac muscle contraction)	ER;Nuclear	PF01216(Calsequestrin)
O09164	Extracellular superoxide dismutase [Cu-Zn]	Sod3	O09164	O09164	Sod3	Extracellular superoxide dismutase [Cu-Zn]	SODE_MOUSE	15	658541	1091280	699232	834437	1235940	1426210	1861530	841328	1356270	828724	716749	734986	466764	772469	597125	905322	1785970	1179210	1125540	1321620	0.0159278	Glu-AS;Glu-AS-Glu	GO:0001666(BP:response to hypoxia);GO:0019430(BP:removal of superoxide radicals);GO:0046688(BP:response to copper ion);GO:0097746(BP:blood vessel diameter maintenance);GO:0005615(CC:extracellular space);GO:0005796(CC:Golgi lumen);GO:0062023(CC:collagen-containing extracellular matrix);GO:0004784(MF:superoxide dismutase activity);GO:0005507(MF:copper ion binding);GO:0060090(MF:molecular adaptor ac…	mmu:20657		Extracellular	PF00080(Copper/zinc superoxide dismutase (SODC))
O09165	Calsequestrin-1	Casq1	O09165	O09165	Casq1	Calsequestrin-1	CASQ1_MOUSE	12	30183.7	81285.4	570466	279712	14597.6		38459.9	14740.1	7423		11690.5	36897.2	8864.99	483694	28570.8	1627.48	102553	723173	23747.3	28880.7	0.747374	NA	GO:0006937(BP:regulation of muscle contraction);GO:0007029(BP:endoplasmic reticulum organization);GO:0007519(BP:skeletal muscle tissue development);GO:0009408(BP:response to heat);GO:0010033(BP:response to organic substance);GO:0010880(BP:regulation of release of sequestered calcium ion into cytosol by sarcoplasmic reticulum);GO:0014809(BP:regulation of skeletal muscle contraction by regulation o…	mmu:12372(Casq1)	mmu04020(Calcium signaling pathway)	ER	PF01216(Calsequestrin)
O09167	Large ribosomal subunit protein eL21	Rpl21	O09167	O09167	Rpl21	Large ribosomal subunit protein eL21	RL21_MOUSE	9	24369.3	64292.9	107921	114124	50894.8	96204.9	127718	158329	110441	59522.7	139795	152845	128038	155132	137967	69111.7	116963	89463.5	116352	104348	0.0115772	Glu-control	GO:0002181(BP:cytoplasmic translation);GO:0005737(CC:cytoplasm);GO:0005783(CC:endoplasmic reticulum);GO:0005829(CC:cytosol);GO:0005840(CC:ribosome);GO:0022625(CC:cytosolic large ribosomal subunit);GO:0022626(CC:cytosolic ribosome);GO:0045202(CC:synapse);GO:0098794(CC:postsynapse);GO:0003735(MF:structural constituent of ribosome)	mmu:19933(Rpl21)	mmu03010(Ribosome);mmu05171(Coronavirus disease - COVID-19)	Cytoplasmic;Mitochondrial	PF01157(Ribosomal protein L21e)
O09172	Glutamate--cysteine ligase regulatory subunit	Gclm	O09172	O09172	Gclm	Glutamate--cysteine ligase regulatory subunit	GSH0_MOUSE	14	127092	88592.3	94166.5	100568	91016	102314	92653.3	77613.4	95058.7	110117	81031.8	95157	82615.3	85838.4	81948.5	119093	101804	104615	87127.4	86211.3	0.234203	NA	GO:0006534(BP:cysteine metabolic process);GO:0006536(BP:glutamate metabolic process);GO:0006749(BP:glutathione metabolic process);GO:0006750(BP:glutathione biosynthetic process);GO:0006979(BP:response to oxidative stress);GO:0007584(BP:response to nutrient);GO:0008637(BP:apoptotic mitochondrial changes);GO:0009410(BP:response to xenobiotic stimulus);GO:0014823(BP:response to activity);GO:0035729(…	mmu:14630(Gclm)	mmu01240(Biosynthesis of cofactors);mmu00270(Cysteine and methionine metabolism);mmu00480(Glutathione metabolism);mmu04216(Ferroptosis)	Cytoplasmic;Nuclear	PF00248(Aldo/keto reductase family)
O09173	Homogentisate 1,2-dioxygenase	Hgd	O09173	O09173	Hgd	Homogentisate 1,2-dioxygenase	HGD_MOUSE	4	7583.06	10829.6	5801.01	6442.44	7814.9	6232.24	4108.29		3029.47	13337.6	3303.11	2792.86		8176.09	5676.82		3903.53	32622		6416.61	0.393551	NA	GO:0006520(BP:cellular amino acid metabolic process);GO:0006559(BP:L-phenylalanine catabolic process);GO:0006572(BP:tyrosine catabolic process);GO:0004411(MF:homogentisate 1,2-dioxygenase activity);GO:0042802(MF:identical protein binding);GO:0046872(MF:metal ion binding)	mmu:15233(Hgd)	mmu00350(Tyrosine metabolism)	Cytoplasmic	PF20510(Homogentisate 1,2-dioxygenase N-terminal);PF04209(Homogentisate 1,2-dioxygenase C-terminal)
O09174	Alpha-methylacyl-CoA racemase	Amacr	O09174	O09174	Amacr	Alpha-methylacyl-CoA racemase	AMACR_MOUSE	13	29372.6	52199.7	42396	54737.5	46084.6	49678.1	32297	57846.6	68068	37691	37196.8	46674.8	44242	61887.6	28395	34436.6	64053.7	57720.2	47830.5	53438.2	0.724428	NA	GO:0006631(BP:fatty acid metabolic process);GO:0006699(BP:bile acid biosynthetic process);GO:0008206(BP:bile acid metabolic process);GO:0008300(BP:isoprenoid catabolic process);GO:0005737(CC:cytoplasm);GO:0005739(CC:mitochondrion);GO:0005777(CC:peroxisome);GO:0005886(CC:plasma membrane);GO:0043231(CC:intracellular membrane-bounded organelle);GO:0005102(MF:signaling receptor binding);GO:0008111(MF…	mmu:17117(Amacr)	mmu00120(Primary bile acid biosynthesis);mmu04146(Peroxisome)	Cytoplasmic	PF02515(CoA-transferase family III)
O35071	Kinesin-like protein KIF1C	Kif1c	O35071	O35071	Kif1c	Kinesin-like protein KIF1C	KIF1C_MOUSE	10	26894.2	29872.5	24131.2	23920.5	23211	28361.3	24181.3	17671.6	25393.4	24991.4	22843	23201.7	24130.9	24477.5	25878.8	25916.7	27742.2	28074	26674.7	24050.2	0.411598	NA	GO:0006890(BP:retrograde vesicle-mediated transport, Golgi to endoplasmic reticulum);GO:0007018(BP:microtubule-based movement);GO:0016192(BP:vesicle-mediated transport);GO:0030705(BP:cytoskeleton-dependent intracellular transport);GO:1990048(BP:anterograde neuronal dense core vesicle transport);GO:1990049(BP:retrograde neuronal dense core vesicle transport);GO:0005794(CC:Golgi apparatus);GO:00058…	mmu:16562(Kif1c)	mmu04814(Motor proteins)	Nuclear	PF16183(Kinesin-associated);PF00498(FHA domain);PF00225(Kinesin motor domain)
O35074	Prostacyclin synthase	Ptgis	O35074	O35074	Ptgis	Prostacyclin synthase	PTGIS_MOUSE	45	202577	338329	225159	220611	323053	351549	646517	201611	345339	250484	263054	250094	213886	248747	252691	254210	375463	261016	360412	325495	0.269416	NA	GO:0001516(BP:prostaglandin biosynthetic process);GO:0001666(BP:response to hypoxia);GO:0006690(BP:icosanoid metabolic process);GO:0007566(BP:embryo implantation);GO:0032088(BP:negative regulation of NF-kappaB transcription factor activity);GO:0035360(BP:positive regulation of peroxisome proliferator activated receptor signaling pathway);GO:0045019(BP:negative regulation of nitric oxide biosynthe…	mmu:19223(Ptgis)	mmu00590(Arachidonic acid metabolism)	Extracellular;PlasmaMembrane	PF00067(Cytochrome P450)
O35075	Vacuolar protein sorting-associated protein 26C	Vps26c	O35075	O35075	Vps26c	Vacuolar protein sorting-associated protein 26C	VP26C_MOUSE	7	35960.5	37106.9	48100.7	40249.2	36391.7	47829.8	45425.1	36734.5	45929.6	36465.5	54151.9	35893.8	54059.6	49927.3	45537.1	53425.1	40569.5	26302.2	42403.8	56766.2	0.446225	NA	GO:0006886(BP:intracellular protein transport);GO:0032456(BP:endocytic recycling);GO:0005768(CC:endosome)	mmu:13185		Cytoplasmic	PF03643(Vacuolar protein sorting-associated protein 26)
O35083	1-acyl-sn-glycerol-3-phosphate acyltransferase alpha	Agpat1	O35083	O35083	Agpat1	1-acyl-sn-glycerol-3-phosphate acyltransferase alpha	PLCA_MOUSE	5	49049.9	50219.4	58824.2	66909.2	65074.6	54873.5	58636.9	61926.4	73739.7	47607.2	69948.1	50554.6	50804.4	53307.7	30701.4	23793.6	46085.9	60841.9	55297.2	50820.6	0.354466	NA	GO:0001819(BP:positive regulation of cytokine production);GO:0006654(BP:phosphatidic acid biosynthetic process);GO:0016024(BP:CDP-diacylglycerol biosynthetic process);GO:0005783(CC:endoplasmic reticulum);GO:0005789(CC:endoplasmic reticulum membrane);GO:0003841(MF:1-acylglycerol-3-phosphate O-acyltransferase activity)	mmu:55979(Agpat1)	mmu00561(Glycerolipid metabolism);mmu00564(Glycerophospholipid metabolism);mmu04072(Phospholipase D signaling pathway);mmu04975(Fat digestion and absorption)	PlasmaMembrane	PF01553(Acyltransferase)
O35098	Dihydropyrimidinase-related protein 4	Dpysl4	O35098	O35098	Dpysl4	Dihydropyrimidinase-related protein 4	DPYL4_MOUSE	5	18439.8	24015.5	23281.9	13184.1	5282.41	15015.6		9189.05		12375.6	21280.8	16702.9	13551.4	16163.6	7848.13	22611.2		18522.9		13183	0.613556	NA	GO:0005829(CC:cytosol);GO:0016812(MF:hydrolase activity, acting on carbon-nitrogen (but not peptide) bonds, in cyclic amides);GO:0031005(MF:filamin binding);GO:0051219(MF:phosphoprotein binding)			Cytoplasmic	PF01979(Amidohydrolase family)
O35099	Mitogen-activated protein kinase kinase kinase 5	Map3k5	O35099	O35099;A2AQW0	Map3k5	Mitogen-activated protein kinase kinase kinase 5	M3K5_MOUSE	5			11009.7	6530.04	7443.04	5183.13	8526.19	19044.3	7405.04	7146.76	4424.95	6712.5	13697.5		9538	8202.7		9863.69	6147.39	11962.2	0.979497	NA	GO:0000165(BP:MAPK cascade);GO:0001934(BP:positive regulation of protein phosphorylation);GO:0002931(BP:response to ischemia);GO:0007254(BP:JNK cascade);GO:0008631(BP:intrinsic apoptotic signaling pathway in response to oxidative stress);GO:0010666(BP:positive regulation of cardiac muscle cell apoptotic process);GO:0016310(BP:phosphorylation);GO:0034198(BP:cellular response to amino acid starvati…	mmu:26408(Map3k5)	mmu04141(Protein processing in endoplasmic reticulum);mmu04010(MAPK signaling pathway);mmu04668(TNF signaling pathway);mmu04071(Sphingolipid signaling pathway);mmu04210(Apoptosis);mmu04530(Tight junction);mmu04722(Neurotrophin signaling pathway);mmu04714(Thermogenesis);mmu05208(Chemical carcinogenesis - reactive oxygen species);mmu05010(Alzheimer disease);mmu05012(Parkinson disease);mmu05014(Amyo…	Cytoplasmic	PF00069(Protein kinase domain);PF13281(MAP3K TRAFs-binding domain);PF20302(HisK-N-like globin domain of the ASK signalosome);PF19039(ASK kinase PH domain);PF20309(Deoxyribohydrolase (DRHyd) domain of the ASK signalosome)
O35114	Lysosome membrane protein 2	Scarb2	O35114	O35114	Scarb2	Lysosome membrane protein 2	SCRB2_MOUSE	15	63593.6	72522	79760.8	73683.3	58725.5	93078.5	99664.8	82822.7	91103.3	80725.5	82500	79323	76193.1	68850.9	90380.4	77389.3	86126	72684.7	92731.7	93806.6	0.0113312	control-AS	GO:0006622(BP:protein targeting to lysosome);GO:0006898(BP:receptor-mediated endocytosis);GO:0007605(BP:sensory perception of sound);GO:0010467(BP:gene expression);GO:0010976(BP:positive regulation of neuron projection development);GO:0015917(BP:aminophospholipid transport);GO:0043470(BP:regulation of carbohydrate catabolic process);GO:1905123(BP:regulation of glucosylceramidase activity);GO:0005…	mmu:12492(Scarb2)	mmu04142(Lysosome)	PlasmaMembrane	PF01130(CD36 family)
O35118	GDNF family receptor alpha-3	Gfra3	O35118	O35118	Gfra3	GDNF family receptor alpha-3	GFRA3_MOUSE	1	8410.52		8377.16	6076.53		8755.58		3095.06	1919.57	4210.03	6299.17	4798.04			9738.05	4636.92	4335.78	1186.78		3959.94	0.112346	NA	GO:0001764(BP:neuron migration);GO:0007169(BP:transmembrane receptor protein tyrosine kinase signaling pathway);GO:0007399(BP:nervous system development);GO:0007411(BP:axon guidance);GO:0048485(BP:sympathetic nervous system development);GO:0048666(BP:neuron development);GO:0005829(CC:cytosol);GO:0005886(CC:plasma membrane);GO:0009897(CC:external side of plasma membrane);GO:0043235(CC:receptor com…	mmu:14587		Extracellular	PF02351(GDNF/GAS1 domain)
O35127	Protein C10	Grcc10	O35127	O35127	Grcc10	Protein C10	C10_MOUSE	5	21513	21786.4	20748	12867.8	33529.5	15443.1	12038.4	19388.5	21462.1	15990	20840.3	19172	14600	17495.9	16362.8	18118.6	17990	18453.8	14372.1	19848.2	0.270839	NA	GO:0009791(BP:post-embryonic development);GO:0014819(BP:regulation of skeletal muscle contraction);GO:0021540(BP:corpus callosum morphogenesis);GO:0021678(BP:third ventricle development);GO:0036343(BP:psychomotor behavior);GO:0048593(BP:camera-type eye morphogenesis);GO:0050890(BP:cognition);GO:0005737(CC:cytoplasm);GO:0016607(CC:nuclear speck)	mmu:14790			PF14974(Protein C10)
O35129	Prohibitin-2	Phb2	O35129	O35129	Phb2	Prohibitin-2	PHB2_MOUSE	31	269151	480144	532952	590020	566397	551496	386720	607122	736985	387022	385140	552575	383977	632265	283012	401279	610123	647769	544546	607917	0.539363	NA	GO:0000423(BP:mitophagy);GO:0002639(BP:positive regulation of immunoglobulin production);GO:0006606(BP:protein import into nucleus);GO:0007005(BP:mitochondrion organization);GO:0007062(BP:sister chromatid cohesion);GO:0007202(BP:activation of phospholipase C activity);GO:0016477(BP:cell migration);GO:0023035(BP:CD40 signaling pathway);GO:0030520(BP:intracellular estrogen receptor signaling pathwa…	mmu:12034(Phb2)	mmu04137(Mitophagy - animal)	Mitochondrial	PF01145(SPFH domain / Band 7 family)
O35130	Ribosomal RNA small subunit methyltransferase NEP1	Emg1	O35130	O35130	Emg1	Ribosomal RNA small subunit methyltransferase NEP1	NEP1_MOUSE	3		5261.04				13718.3	10631.8	11023		10795.2	12009.5		8000.94	4585.93	9611.72					5798.86	0.12695	NA	GO:0001824(BP:blastocyst development);GO:0017126(BP:nucleologenesis);GO:0042274(BP:ribosomal small subunit biogenesis);GO:0070475(BP:rRNA base methylation);GO:0005654(CC:nucleoplasm);GO:0005694(CC:chromosome);GO:0005730(CC:nucleolus);GO:0032040(CC:small-subunit processome);GO:0019843(MF:rRNA binding);GO:0042802(MF:identical protein binding);GO:0070037(MF:rRNA (pseudouridine) methyltransferase act…	mmu:14791(Emg1)	mmu03008(Ribosome biogenesis in eukaryotes)	Cytoplasmic;Mitochondrial;Nuclear	PF03587(EMG1/NEP1 methyltransferase)
O35136	Neural cell adhesion molecule 2	Ncam2	O35136	O35136	Ncam2	Neural cell adhesion molecule 2	NCAM2_MOUSE	4	38018.5	35219.5	34756.3	24259.2	29983.5	38646.1			22831.9	40669.9	27512.9	25729.7	26538.4	28565.6		31120		30774.7	31588		0.366022	NA	GO:0007155(BP:cell adhesion);GO:0007413(BP:axonal fasciculation);GO:0005886(CC:plasma membrane);GO:0016604(CC:nuclear body);GO:0030424(CC:axon);GO:0098552(CC:side of membrane);GO:0042802(MF:identical protein binding)	mmu:17968(Ncam2)	mmu03265(Virion - Ebolavirus, Lyssavirus and Morbillivirus);mmu04514(Cell adhesion molecules);mmu05020(Prion disease)	Cytoplasmic	PF00041(Fibronectin type III domain);PF13927(Immunoglobulin domain);PF07679(Immunoglobulin I-set domain)
O35143	ATPase inhibitor, mitochondrial	Atp5if1	O35143	O35143	Atp5if1	ATPase inhibitor, mitochondrial	ATIF1_MOUSE	4	287113	156754	341908	142330	247617	241007	203891	239582	150142	289070	192194	200569	183046	107539	188996	183969	160047	122889	145145	162191	0.0935459	NA	GO:0001937(BP:negative regulation of endothelial cell proliferation);GO:0006783(BP:heme biosynthetic process);GO:0030218(BP:erythrocyte differentiation);GO:0051346(BP:negative regulation of hydrolase activity);GO:0051882(BP:mitochondrial depolarization);GO:0072593(BP:reactive oxygen species metabolic process);GO:1901030(BP:positive regulation of mitochondrial outer membrane permeabilization invol…	mmu:11983		Mitochondrial	PF04568(Mitochondrial ATPase inhibitor, IATP)
O35144	Telomeric repeat-binding factor 2	Terf2	O35144	O35144	Terf2	Telomeric repeat-binding factor 2	TERF2_MOUSE	2		2282.42	8457.6	7461.19		8536.04	7710.73	6193.18	5749.87	5684.28		5439.48	4809.73		9829.42		4648.88	4507.39	6022.86	5735.27	0.687848	NA	GO:0000723(BP:telomere maintenance);GO:0001701(BP:in utero embryonic development);GO:0007049(BP:cell cycle);GO:0008089(BP:anterograde axonal transport);GO:0010628(BP:positive regulation of gene expression);GO:0010629(BP:negative regulation of gene expression);GO:0016233(BP:telomere capping);GO:0031627(BP:telomeric loop formation);GO:0031848(BP:protection from non-homologous end joining at telomer…	mmu:21750		Nuclear	PF00249(Myb-like DNA-binding domain);PF08558(Telomere repeat binding factor (TRF));PF16772(Telomeric repeat-binding factor 2 Rap1-binding motif)
O35153	BET1-like protein	Bet1l	O35153	O35153	Bet1l	BET1-like protein	BET1L_MOUSE	2	16621.9	16852.8		4046.11	9447.11	21430.9	16684.7	18921	18086.5	19737.8	13414.2	14133.9	14428.7	10872.4	15294	25150.5		15260.7	19768	21669	0.0103493	control-AS;control-AS-Glu	GO:0015031(BP:protein transport);GO:0042147(BP:retrograde transport, endosome to Golgi);GO:2000156(BP:regulation of retrograde vesicle-mediated transport, Golgi to ER);GO:0000139(CC:Golgi membrane);GO:0005768(CC:endosome);GO:0005794(CC:Golgi apparatus);GO:0005795(CC:Golgi stack);GO:0005798(CC:Golgi-associated vesicle);GO:0005802(CC:trans-Golgi network);GO:0005829(CC:cytosol);GO:0031201(CC:SNARE c…	mmu:54399(Bet1l)	mmu04130(SNARE interactions in vesicular transport)	Extracellular;Nuclear
O35166	Golgi SNAP receptor complex member 2	Gosr2	O35166	O35166	Gosr2	Golgi SNAP receptor complex member 2	GOSR2_MOUSE	7	35910.6	36372.6	56521	49611.8	36657.7	37239.1	56862.1	44192.1	36350.6	46181.2	53313.3	45187.4	31712.1	48303.5	48471.2	45822	43989.9	41874.2	44223.2	37614	0.942593	NA	GO:0006891(BP:intra-Golgi vesicle-mediated transport);GO:0006906(BP:vesicle fusion);GO:0015031(BP:protein transport);GO:0016192(BP:vesicle-mediated transport);GO:0000139(CC:Golgi membrane);GO:0005654(CC:nucleoplasm);GO:0005789(CC:endoplasmic reticulum membrane);GO:0005794(CC:Golgi apparatus);GO:0005829(CC:cytosol);GO:0012507(CC:ER to Golgi transport vesicle membrane);GO:0031201(CC:SNARE complex);…	mmu:56494(Gosr2)	mmu04130(SNARE interactions in vesicular transport)	Nuclear	PF12352(Snare region anchored in the vesicle membrane C-terminus)
O35206	Collagen alpha-1(XV) chain	Col15a1	O35206	O35206	Col15a1	Collagen alpha-1(XV) chain	COFA1_MOUSE	30	258898	238715	227994	177623	270790	322429	412625	227349	236813	252652	241003	204591	181106	182122	183396	235037	287055	216276	207892	220784	0.0515647	NA	GO:0007155(BP:cell adhesion);GO:0030198(BP:extracellular matrix organization);GO:0005581(CC:collagen trimer);GO:0005604(CC:basement membrane);GO:0005615(CC:extracellular space);GO:0062023(CC:collagen-containing extracellular matrix);GO:0030020(MF:extracellular matrix structural constituent conferring tensile strength)	mmu:12819(Col15a1)	mmu04974(Protein digestion and absorption)	Nuclear	PF13385(Concanavalin A-like lectin/glucanases superfamily);PF06482(Collagenase NC10 and Endostatin);PF20010(Collagen trimerization domain);PF01391(Collagen triple helix repeat (20 copies))
O35215	D-dopachrome decarboxylase	Ddt	O35215	O35215	Ddt	D-dopachrome decarboxylase	DOPD_MOUSE	17	843750	1408110	1130810	1043910	1385500	1007650	735050	1044570	1333110	948700	1041900	1118040	1018050	1362670	794731	1041520	1246860	1250630	1245050	1231770	0.42619	NA	GO:0042438(BP:melanin biosynthetic process);GO:0050729(BP:positive regulation of inflammatory response);GO:0005615(CC:extracellular space);GO:0005737(CC:cytoplasm);GO:0002020(MF:protease binding);GO:0005126(MF:cytokine receptor binding);GO:0033981(MF:D-dopachrome decarboxylase activity);GO:0050178(MF:phenylpyruvate tautomerase activity)	mmu:13202		Cytoplasmic	PF01187(Macrophage migration inhibitory factor (MIF))
O35218	Cleavage and polyadenylation specificity factor subunit 2	Cpsf2	O35218	O35218	Cpsf2	Cleavage and polyadenylation specificity factor subunit 2	CPSF2_MOUSE	8	16803.9	30788.5	31352.6	23590.1	23808.8	30130.8	26598.9	37059.5	23847	31049.9	36828.7	24766.5	31519.4	34709.8	27325.1	22165.8	30163.1	25606.6	24968.5	20052.5	0.149154	NA	GO:0006378(BP:mRNA polyadenylation);GO:0006398(BP:mRNA 3'-end processing by stem-loop binding and cleavage);GO:0005847(CC:mRNA cleavage and polyadenylation specificity factor complex);GO:0098794(CC:postsynapse);GO:0098978(CC:glutamatergic synapse);GO:0003723(MF:RNA binding)	mmu:51786(Cpsf2)	mmu03015(mRNA surveillance pathway)	Cytoplasmic	PF07521(Zn-dependent metallo-hydrolase RNA specificity domain);PF10996(Beta-Casp domain);PF13299(Cleavage and polyadenylation factor 2 C-terminal);PF16661(Metallo-beta-lactamase superfamily domain)
O35226	26S proteasome non-ATPase regulatory subunit 4	Psmd4	O35226	O35226	Psmd4	26S proteasome non-ATPase regulatory subunit 4	PSMD4_MOUSE	12	56536	66051.9	85022.3	80689.1	60600.9	77856.5	70318.8	95288.2	92312	79097.4	80443.8	78407.5	86155	80062.8	77023.6	63042	75998.7	93115.4	79013.6	85610.8	0.218614	NA	GO:0043161(BP:proteasome-mediated ubiquitin-dependent protein catabolic process);GO:0000502(CC:proteasome complex);GO:0005634(CC:nucleus);GO:0005654(CC:nucleoplasm);GO:0005829(CC:cytosol);GO:0008540(CC:proteasome regulatory particle, base subcomplex);GO:0022624(CC:proteasome accessory complex);GO:0031593(MF:polyubiquitin modification-dependent protein binding);GO:0042802(MF:identical protein bind…	mmu:19185(Psmd4)	mmu03050(Proteasome);mmu05169(Epstein-Barr virus infection);mmu05010(Alzheimer disease);mmu05012(Parkinson disease);mmu05014(Amyotrophic lateral sclerosis);mmu05016(Huntington disease);mmu05017(Spinocerebellar ataxia);mmu05020(Prion disease);mmu05022(Pathways of neurodegeneration - multiple diseases)	Cytoplasmic;Nuclear	PF13519(von Willebrand factor type A domain);PF02809(Ubiquitin interaction motif)
O35239	Tyrosine-protein phosphatase non-receptor type 9	Ptpn9	O35239	O35239	Ptpn9	Tyrosine-protein phosphatase non-receptor type 9	PTN9_MOUSE	16	59593.4	59092.1	53480.3	54094.2	58200.4	57460.8	64170	53032.7	44892.6	56900.9	61294.3	59234.3	52512.2	68980	57358.6	51127.8	48480.2	47671.7	47655.7	55815	0.0559865	NA	GO:0010977(BP:negative regulation of neuron projection development);GO:0016311(BP:dephosphorylation);GO:1903078(BP:positive regulation of protein localization to plasma membrane);GO:0005737(CC:cytoplasm);GO:0044306(CC:neuron projection terminus);GO:0004725(MF:protein tyrosine phosphatase activity)	mmu:56294		Cytoplasmic	PF00102(Protein-tyrosine phosphatase);PF00650(CRAL/TRIO domain)
O35250	Exocyst complex component 7	Exoc7	O35250	O35250	Exoc7	Exocyst complex component 7	EXOC7_MOUSE	18	90152.4	98245.2	101199	114779	80285.9	115523	102322	96277.3	104397	100334	105774	112132	118038	83078.6	96626.5	88511.8	118548	85830.8	105939	98167.1	0.785826	NA	GO:0000281(BP:mitotic cytokinesis);GO:0006887(BP:exocytosis);GO:0006904(BP:vesicle docking involved in exocytosis);GO:0015031(BP:protein transport);GO:0090148(BP:membrane fission);GO:0090522(BP:vesicle tethering involved in exocytosis);GO:2000535(BP:regulation of entry of bacterium into host cell);GO:0000145(CC:exocyst);GO:0005815(CC:microtubule organizing center);GO:0005829(CC:cytosol);GO:000588…	mmu:53413(Exoc7)	mmu04910(Insulin signaling pathway);mmu05132(Salmonella infection)	Nuclear	PF03081(Exo70 exocyst complex subunit C-terminal);PF20669(Exocyst complex component Exo70 N-terminal)
O35286	ATP-dependent RNA helicase DHX15	Dhx15	O35286	O35286;A2A4P0	Dhx15	ATP-dependent RNA helicase DHX15	DHX15_MOUSE	43	87211.3	110191	103372	90707	80207.2	71048.7	89551.3	97618.6	71168.3	80390.2	100660	85401.2	96867.9	84198.3	93992.1	74508.7	74951.6	64935.1	72828.4	69772.6	0.00502291	control-AS-Glu;Glu-AS-Glu	GO:0006397(BP:mRNA processing);GO:0008380(BP:RNA splicing);GO:0009636(BP:response to toxic substance);GO:0042742(BP:defense response to bacterium);GO:0043123(BP:positive regulation of I-kappaB kinase/NF-kappaB signaling);GO:0043279(BP:response to alkaloid);GO:0051607(BP:defense response to virus);GO:0140374(BP:antiviral innate immune response);GO:0005681(CC:spliceosomal complex);GO:0005689(CC:U12…	mmu:13204(Dhx15)	mmu03040(Spliceosome)	Nuclear	PF07717(Oligonucleotide/oligosaccharide-binding (OB)-fold);PF00270(DEAD/DEAH box helicase);PF00271(Helicase conserved C-terminal domain);PF04408(Helicase associated domain (HA2), winged-helix);PF21010(Helicase associated domain (HA2), ratchet-like)
O35292	Ribonuclease 2B	Rnase2b	O35292	O35292	Rnase2b	Ribonuclease 2B	RNS2B_MOUSE	2	19555.2	14441.4							9946.19	13335.5	13268.7	9054.18	12586.9	6264.12	13388.2	5707.61	15493.8	23423	21091.9		0.360396	NA	GO:0002227(BP:innate immune response in mucosa);GO:0006935(BP:chemotaxis);GO:0050830(BP:defense response to Gram-positive bacterium);GO:0005615(CC:extracellular space);GO:0003676(MF:nucleic acid binding);GO:0004522(MF:ribonuclease A activity);GO:0004540(MF:ribonuclease activity);GO:0016829(MF:lyase activity)	mmu:54159		Extracellular	PF00074(Pancreatic ribonuclease)
O35295	Transcriptional activator protein Pur-beta	Purb	O35295	O35295	Purb	Transcriptional activator protein Pur-beta	PURB_MOUSE	14	85005.6	92764.7	111437	103104	84192.3	98933.5	86932.5	90533.7	96105.5	88203.8	95830.7	105222	86850.7	104130	84722.6	93810	94521.4	97567.5	88261.9	83859.6	0.838125	NA	GO:0000122(BP:negative regulation of transcription by RNA polymerase II);GO:0006268(BP:DNA unwinding involved in DNA replication);GO:0006357(BP:regulation of transcription by RNA polymerase II);GO:0045892(BP:negative regulation of transcription, DNA-templated);GO:0005634(CC:nucleus);GO:0005654(CC:nucleoplasm);GO:0000900(MF:mRNA regulatory element binding translation repressor activity);GO:0000977…	mmu:19291		Nuclear	PF04845(PurA ssDNA and RNA-binding protein)
O35309	N-myc-interactor	Nmi	O35309	O35309	Nmi	N-myc-interactor	NMI_MOUSE	13	34081.5	32817	41632	36586.8	41662.8	39924.3	42622.4	27586.8	34739	37661.4	38892.4	36651.6	38974.4	25379.6	43767.4	38461.2	29689.5	29625	40191.2	28336.7	0.671724	NA	GO:0002281(BP:macrophage activation involved in immune response);GO:0008285(BP:negative regulation of cell population proliferation);GO:0009615(BP:response to virus);GO:0032480(BP:negative regulation of type I interferon production);GO:0032687(BP:negative regulation of interferon-alpha production);GO:0032688(BP:negative regulation of interferon-beta production);GO:0034142(BP:toll-like receptor 4 …	mmu:64685		Nuclear	PF07334(Interferon-induced 35 kDa protein (IFP 35) N-terminus);PF07292(Nmi/IFP 35 domain (NID))
O35326	Serine/arginine-rich splicing factor 5	Srsf5	O35326	O35326	Srsf5	Serine/arginine-rich splicing factor 5	SRSF5_MOUSE	8	11837.8	19378.5	30796.7	32899.8	26003.8	14267.2	26179.9	43590.3	31485.9	20946.9	40592.2	25570.7	32645.5	35918.8	28751.6	21919.5	25752.9	27933	29728.1	22243	0.362011	NA	GO:0000398(BP:mRNA splicing, via spliceosome);GO:0009611(BP:response to wounding);GO:0032868(BP:response to insulin);GO:0033120(BP:positive regulation of RNA splicing);GO:0005654(CC:nucleoplasm);GO:0005730(CC:nucleolus);GO:0005829(CC:cytosol);GO:0016607(CC:nuclear speck);GO:0003723(MF:RNA binding);GO:0043422(MF:protein kinase B binding);GO:0050733(MF:RS domain binding)	mmu:20384(Srsf5)	mmu03040(Spliceosome);mmu05168(Herpes simplex virus 1 infection)	Nuclear	PF00076(RNA recognition motif)
O35343	Importin subunit alpha-3	Kpna4	O35343	O35343	Kpna4	Importin subunit alpha-3	IMA3_MOUSE	12	110329	115249	125739	119189	93705.2	118161	109905	113305	109176	123587	115149	129564	121733	104339	119757	112329	119482	108595	111989	118624	0.79444	NA	GO:0006606(BP:protein import into nucleus);GO:0006607(BP:NLS-bearing protein import into nucleus);GO:0010467(BP:gene expression);GO:0014046(BP:dopamine secretion);GO:0042542(BP:response to hydrogen peroxide);GO:0001673(CC:male germ cell nucleus);GO:0005634(CC:nucleus);GO:0005643(CC:nuclear pore);GO:0005654(CC:nucleoplasm);GO:0005829(CC:cytosol);GO:0031965(CC:nuclear membrane);GO:0042564(CC:NLS-de…	mmu:16649(Kpna4)	mmu03013(Nucleocytoplasmic transport);mmu05207(Chemical carcinogenesis - receptor activation);mmu05132(Salmonella infection)	Cytoplasmic;Nuclear	PF01749(Importin beta binding domain);PF16186(Atypical Arm repeat);PF00514(Armadillo/beta-catenin-like repeat)
O35344	Importin subunit alpha-4	Kpna3	O35344	O35344	Kpna3	Importin subunit alpha-4	IMA4_MOUSE	6	30741.3	30311.7	40422.6	33159.1	25857.6	27128.7	30890	31243.8	26976.6	39550.7	39181.4	28563.1	33733	29864.4	32508.7	36934.2	24364.7	33315	36635.9	28450.6	0.966413	NA	GO:0006606(BP:protein import into nucleus);GO:0006607(BP:NLS-bearing protein import into nucleus);GO:0005634(CC:nucleus);GO:0005654(CC:nucleoplasm);GO:0005829(CC:cytosol);GO:0042564(CC:NLS-dependent protein nuclear import complex);GO:0008139(MF:nuclear localization sequence binding);GO:0061608(MF:nuclear import signal receptor activity)	mmu:16648(Kpna3)	mmu03013(Nucleocytoplasmic transport);mmu05207(Chemical carcinogenesis - receptor activation);mmu05132(Salmonella infection)	Cytoplasmic	PF00514(Armadillo/beta-catenin-like repeat);PF16186(Atypical Arm repeat);PF01749(Importin beta binding domain)
O35345	Importin subunit alpha-7	Kpna6	O35345	O35345	Kpna6	Importin subunit alpha-7	IMA7_MOUSE	6	26509.9	33395.3	26181.6	24875.2	28852.1	20513.7	28039.2	27651.5	28883.4	28166.2	25992.7	28341	22682.1	25679.9	25967.8	23923	26276.8	25789.9	28355.1	28579.7	0.657941	NA	GO:0006366(BP:transcription by RNA polymerase II);GO:0006606(BP:protein import into nucleus);GO:0006607(BP:NLS-bearing protein import into nucleus);GO:0019079(BP:viral genome replication);GO:0030682(BP:mitigation of host defenses by symbiont);GO:0045944(BP:positive regulation of transcription by RNA polymerase II);GO:0060135(BP:maternal process involved in female pregnancy);GO:0075506(BP:entry of…	mmu:16650(Kpna6)	mmu03013(Nucleocytoplasmic transport);mmu05207(Chemical carcinogenesis - receptor activation);mmu05164(Influenza A)	Cytoplasmic	PF16186(Atypical Arm repeat);PF01749(Importin beta binding domain);PF00514(Armadillo/beta-catenin-like repeat)
O35350	Calpain-1 catalytic subunit	Capn1	O35350	O35350	Capn1	Calpain-1 catalytic subunit	CAN1_MOUSE	41	128271	118069	120896	114758	107157	125286	122458	95371	96219.8	134765	115819	108230	121817	103476	124536	114696	96057.3	106591	100726	100509	0.251861	NA	GO:0006508(BP:proteolysis);GO:0010666(BP:positive regulation of cardiac muscle cell apoptotic process);GO:0016540(BP:protein autoprocessing);GO:0030163(BP:protein catabolic process);GO:0030837(BP:negative regulation of actin filament polymerization);GO:0032801(BP:receptor catabolic process);GO:0043117(BP:positive regulation of vascular permeability);GO:0050790(BP:regulation of catalytic activity)…	mmu:12333(Capn1)	mmu04141(Protein processing in endoplasmic reticulum);mmu04210(Apoptosis);mmu04217(Necroptosis);mmu04218(Cellular senescence);mmu05010(Alzheimer disease);mmu05022(Pathways of neurodegeneration - multiple diseases)	Cytoplasmic	PF00648(Calpain family cysteine protease);PF01067(Calpain large subunit, domain III);PF13833(EF-hand domain pair)
O35367	Keratocan	Kera	O35367	O35367	Kera	Keratocan	KERA_MOUSE	2					12267.6			5877.9	7880.14				3565.54	19017.4	3355.56		5376.81			11949.4	0.931237	NA	GO:0061303(BP:cornea development in camera-type eye);GO:0005615(CC:extracellular space)	mmu:16545		Extracellular;Nuclear	PF13855(Leucine rich repeat);PF01462(Leucine rich repeat N-terminal domain);PF13516(Leucine Rich repeat)
O35375	Neuropilin-2	Nrp2	O35375	O35375	Nrp2	Neuropilin-2	NRP2_MOUSE	4		11592.7	9631.28	8091.69	7801.75	11108.5	5453.49	4980.79	4582.56	7032.3	4047.38	25373.8		5562.99	9556.79	7569.56	9764.76	12377.3	16437.7	10672.3	0.47546	NA	GO:0001525(BP:angiogenesis);GO:0001764(BP:neuron migration);GO:0003148(BP:outflow tract septum morphogenesis);GO:0007411(BP:axon guidance);GO:0007507(BP:heart development);GO:0021612(BP:facial nerve structural organization);GO:0021649(BP:vestibulocochlear nerve structural organization);GO:0021675(BP:nerve development);GO:0021828(BP:gonadotrophin-releasing hormone neuronal migration to the hypotha…	mmu:18187		Cytoplasmic;Nuclear	PF11980(C-terminal domain of neuropilin glycoprotein);PF00754(F5/8 type C domain);PF00431(CUB domain);PF00629(MAM domain, meprin/A5/mu)
O35379	Multidrug resistance-associated protein 1	Abcc1	O35379	O35379	Abcc1	Multidrug resistance-associated protein 1	MRP1_MOUSE	24	38576.8	46369	36401.8	39055.6	46830	46816.2	46180.2	29449.5	40111.9	33501	41084.6	39373.4	33490.4	37917.5	38099.5	29890.7	38713.2	36030.8	36932.5	36573.7	0.353965	NA	GO:0006979(BP:response to oxidative stress);GO:0009410(BP:response to xenobiotic stimulus);GO:0010001(BP:glial cell differentiation);GO:0015889(BP:cobalamin transport);GO:0015911(BP:long-chain fatty acid import across plasma membrane);GO:0030335(BP:positive regulation of cell migration);GO:0033700(BP:phospholipid efflux);GO:0034775(BP:glutathione transmembrane transport);GO:0042908(BP:xenobiotic …	mmu:17250(Abcc1)	mmu02010(ABC transporters);mmu04071(Sphingolipid signaling pathway);mmu04977(Vitamin digestion and absorption);mmu05206(MicroRNAs in cancer);mmu01523(Antifolate resistance)	PlasmaMembrane	PF00664(ABC transporter transmembrane region);PF00005(ABC transporter)
O35381	Acidic leucine-rich nuclear phosphoprotein 32 family member A	Anp32a	O35381	O35381	Anp32a	Acidic leucine-rich nuclear phosphoprotein 32 family member A	AN32A_MOUSE	15	236635	267361	294441	305179	228230	226215	204188	342627	276889	290814	332315	285288	348354	306799	302592	311084	275045	294264	255595	278151	0.162656	NA	GO:0006913(BP:nucleocytoplasmic transport);GO:0042981(BP:regulation of apoptotic process);GO:0005634(CC:nucleus);GO:0005737(CC:cytoplasm);GO:0005783(CC:endoplasmic reticulum);GO:0016363(CC:nuclear matrix);GO:0048471(CC:perinuclear region of cytoplasm);GO:0042393(MF:histone binding)	mmu:11737		Nuclear	PF14580(Leucine-rich repeat)
O35382	Exocyst complex component 4	Exoc4	O35382	O35382	Exoc4	Exocyst complex component 4	EXOC4_MOUSE	28	27523.3	25680.5	29392.6	24992	25551.1	27056.3	29307.9	22898.5	25154.5	25689.3	29610.6	31639.8	24775.9	27212.1	29886	27125.8	29771	22254.7	24452.1	26880.4	0.33225	NA	GO:0000281(BP:mitotic cytokinesis);GO:0006612(BP:protein targeting to membrane);GO:0006887(BP:exocytosis);GO:0006893(BP:Golgi to plasma membrane transport);GO:0006904(BP:vesicle docking involved in exocytosis);GO:0007268(BP:chemical synaptic transmission);GO:0030010(BP:establishment of cell polarity);GO:0044091(BP:membrane biogenesis);GO:0048341(BP:paraxial mesoderm formation);GO:0048709(BP:oligo…	mmu:20336(Exoc4)	mmu05132(Salmonella infection)	Nuclear	PF20652(Exocyst complex component Sec8 C-terminal);PF04048(Exocyst complex component Sec8 N-terminal)
O35386	Phytanoyl-CoA dioxygenase, peroxisomal	Phyh	O35386	O35386	Phyh	Phytanoyl-CoA dioxygenase, peroxisomal	PAHX_MOUSE	13	16055.5	26054.7	27636.5	18140.1	28391.3	19426.2	12631.1	19196.9	22023.3	18477.7	21451.6	21744.3	17542.8	30848.5	13323.4	25489.5	26613.1	27981	24541.8	20739.6	0.190178	NA	GO:0001561(BP:fatty acid alpha-oxidation);GO:0006103(BP:2-oxoglutarate metabolic process);GO:0006720(BP:isoprenoid metabolic process);GO:0019606(BP:2-oxobutyrate catabolic process);GO:0097089(BP:methyl-branched fatty acid metabolic process);GO:0005739(CC:mitochondrion);GO:0005777(CC:peroxisome);GO:0005782(CC:peroxisomal matrix);GO:0097731(CC:9+0 non-motile cilium);GO:0003824(MF:catalytic activity…	mmu:16922(Phyh)	mmu04146(Peroxisome)	Peroxisomal	PF05721(Phytanoyl-CoA dioxygenase (PhyH))
O35387	HCLS1-associated protein X-1	Hax1	O35387	O35387	Hax1	HCLS1-associated protein X-1	HAX1_MOUSE	5	25375.5	35569.6	27657.7	33282.5	34970.9	34209.1	28415.5	31782.4	42132.4	27331.6	22069.2	36862.2	25245.8	33260.3	23841.9	24467.1	29486.5	32275.2	31112.9	31580.8	0.558117	NA	GO:0007166(BP:cell surface receptor signaling pathway);GO:0030833(BP:regulation of actin filament polymerization);GO:0030854(BP:positive regulation of granulocyte differentiation);GO:0033138(BP:positive regulation of peptidyl-serine phosphorylation);GO:0043066(BP:negative regulation of apoptotic process);GO:0045944(BP:positive regulation of transcription by RNA polymerase II);GO:0050731(BP:positi…	mmu:23897		Nuclear
O35405	5'-3' exonuclease PLD3	Pld3	O35405	O35405	Pld3	5'-3' exonuclease PLD3	PLD3_MOUSE	7	45074.1	23149.2	36738.5	21827	15831.9	37859.3	29165.6	39109	14076.7	34147.4	43041.8	29399.1	32726.7	24809.7	29263.4	20676	26567.1	22591.6	23538.1	22188	0.409083	NA	GO:0006954(BP:inflammatory response);GO:0014902(BP:myotube differentiation);GO:0045087(BP:innate immune response);GO:1900015(BP:regulation of cytokine production involved in inflammatory response);GO:0000139(CC:Golgi membrane);GO:0005765(CC:lysosomal membrane);GO:0005789(CC:endoplasmic reticulum membrane);GO:0031901(CC:early endosome membrane);GO:0031902(CC:late endosome membrane);GO:0043202(CC:l…	mmu:18807(Pld3)	mmu00564(Glycerophospholipid metabolism);mmu00565(Ether lipid metabolism)	Extracellular;PlasmaMembrane	PF13918(PLD-like domain)
O35409	Glutamate carboxypeptidase 2	Folh1	O35409	O35409	Folh1	Glutamate carboxypeptidase 2	FOLH1_MOUSE	10	36023.8	41528.7	39276.8	25973	42812.7	35079	43534.7	16668	29324.6	36868.7	45209.1	49847.7	39549.4	35137.7	39223.8	38493.1	29918.9	35932.8	31744.6	24571.7	0.152574	NA	GO:0006508(BP:proteolysis);GO:0006760(BP:folic acid-containing compound metabolic process);GO:0030163(BP:protein catabolic process);GO:0043065(BP:positive regulation of apoptotic process);GO:0005886(CC:plasma membrane);GO:0009986(CC:cell surface);GO:0016020(CC:membrane);GO:0004180(MF:carboxypeptidase activity);GO:0004181(MF:metallocarboxypeptidase activity);GO:0008233(MF:peptidase activity);GO:00…	mmu:53320(Folh1)	mmu00250(Alanine, aspartate and glutamate metabolism);mmu04977(Vitamin digestion and absorption)	Cytoplasmic	PF02225(PA domain);PF04389(Peptidase family M28);PF04253(Transferrin receptor-like dimerisation domain)
O35435	Dihydroorotate dehydrogenase (quinone), mitochondrial	Dhodh	O35435	O35435	Dhodh	Dihydroorotate dehydrogenase (quinone), mitochondrial	PYRD_MOUSE	19	32536.2	77571.1	63594.4	74832.8	87395.8	59851.9	49886.8	79639.8	100426	52848.1	47792.4	64473.1	47951.3	83086.7	31655.6	50355.8	91530.2	77403.1	69087.5	75180.2	0.527085	NA	GO:0006207(BP:'de novo' pyrimidine nucleobase biosynthetic process);GO:0006225(BP:UDP biosynthetic process);GO:0009220(BP:pyrimidine ribonucleotide biosynthetic process);GO:0043065(BP:positive regulation of apoptotic process);GO:0044205(BP:'de novo' UMP biosynthetic process);GO:0090140(BP:regulation of mitochondrial fission);GO:0005654(CC:nucleoplasm);GO:0005739(CC:mitochondrion);GO:0005743(CC:mi…	mmu:56749(Dhodh)	mmu01240(Biosynthesis of cofactors);mmu00240(Pyrimidine metabolism)	Mitochondrial	PF01180(Dihydroorotate dehydrogenase)
O35448	Lysosomal thioesterase PPT2	Ppt2	O35448	O35448	Ppt2	Lysosomal thioesterase PPT2	PPT2_MOUSE	3	23498.5	20122.6	19068.7	18510.5	19946.5	14444.4	18337.4	25378.5	24589	17584.3	11739	16776.6	14323.2	18348.9	15916.2	19615.2	17060	20010.7	14900.8	21019.5	0.0906442	NA	GO:0005764(CC:lysosome);GO:0043231(CC:intracellular membrane-bounded organelle);GO:0016790(MF:thiolester hydrolase activity);GO:0098599(MF:palmitoyl hydrolase activity)	mmu:54397(Ppt2)	mmu00062(Fatty acid elongation);mmu04142(Lysosome)	PlasmaMembrane;Lysosomal	PF02089(Palmitoyl protein thioesterase)
O35459	Delta(3,5)-Delta(2,4)-dienoyl-CoA isomerase, mitochondrial	Ech1	O35459	O35459	Ech1	Delta(3,5)-Delta(2,4)-dienoyl-CoA isomerase, mitochondrial	ECH1_MOUSE	40	340453	704246	562512	769470	722895	591341	378491	725394	922378	510382	355532	529855	282214	627943	199804	417153	709459	730287	649329	706988	0.128479	NA	GO:0006635(BP:fatty acid beta-oxidation);GO:0005739(CC:mitochondrion);GO:0005777(CC:peroxisome);GO:0051750(MF:delta(3,5)-delta(2,4)-dienoyl-CoA isomerase activity)	mmu:51798(Ech1)	mmu04146(Peroxisome)	Mitochondrial	PF00378(Enoyl-CoA hydratase/isomerase)
O35465	Peptidyl-prolyl cis-trans isomerase FKBP8	Fkbp8	O35465	O35465	Fkbp8	Peptidyl-prolyl cis-trans isomerase FKBP8	FKBP8_MOUSE	9	27095.9	35585.2	48782.4	47792.5	39477.7	42721.8	39165.3	46904.1	44863.8	36985.5	60238.9	51796.1	52633.6	43771.1	43218.2	32820.1	32638.6	30157.5	38749.9	43491.2	0.0199035	Glu-AS-Glu	GO:0001708(BP:cell fate specification);GO:0001933(BP:negative regulation of protein phosphorylation);GO:0006457(BP:protein folding);GO:0006915(BP:apoptotic process);GO:0007224(BP:smoothened signaling pathway);GO:0009953(BP:dorsal/ventral pattern formation);GO:0010468(BP:regulation of gene expression);GO:0021904(BP:dorsal/ventral neural tube patterning);GO:0021915(BP:neural tube development);GO:00…	mmu:14232(Fkbp8)	mmu04137(Mitophagy - animal)	Cytoplasmic	PF00254(FKBP-type peptidyl-prolyl cis-trans isomerase);PF13432(Tetratricopeptide repeat)
O35488	Long-chain fatty acid transport protein 2	Slc27a2	O35488	O35488	Slc27a2	Long-chain fatty acid transport protein 2	S27A2_MOUSE	23	22451.9	44304	38298.9	49820.4	34564.3	45616.7	37543	51758.4	83592	20465.1	26430.5	41537.6	20445.2	66238.6	14580.8	24815.6	55527.2	56066.1	53357.5	57593	0.459282	NA	GO:0000038(BP:very long-chain fatty acid metabolic process);GO:0001561(BP:fatty acid alpha-oxidation);GO:0001676(BP:long-chain fatty acid metabolic process);GO:0006635(BP:fatty acid beta-oxidation);GO:0006699(BP:bile acid biosynthetic process);GO:0015908(BP:fatty acid transport);GO:0042760(BP:very long-chain fatty acid catabolic process);GO:0044539(BP:long-chain fatty acid import into cell);GO:00…	mmu:26458(Slc27a2)	mmu04146(Peroxisome);mmu03320(PPAR signaling pathway);mmu04931(Insulin resistance)	PlasmaMembrane	PF13193(AMP-binding enzyme C-terminal domain);PF00501(AMP-binding enzyme)
O35490	Betaine--homocysteine S-methyltransferase 1	Bhmt	O35490	O35490;Q91WS4	Bhmt	Betaine--homocysteine S-methyltransferase 1	BHMT1_MOUSE	27	91799.5	91158.2	48857.9	74087.9	81674.5	68123.8	48945.8	42990.9	53767.7	214860	37173.5	29451.3	41852.6	47631.6	31347	40612.1	29500.1	345073	32495.1	74962.9	0.586868	NA	GO:0006577(BP:amino-acid betaine metabolic process);GO:0006579(BP:amino-acid betaine catabolic process);GO:0009086(BP:methionine biosynthetic process);GO:0032259(BP:methylation);GO:0071266(BP:'de novo' L-methionine biosynthetic process);GO:0071267(BP:L-methionine salvage);GO:0005634(CC:nucleus);GO:0005829(CC:cytosol);GO:0032991(CC:protein-containing complex);GO:0070062(CC:extracellular exosome);G…	mmu:12116(Bhmt)	mmu00260(Glycine, serine and threonine metabolism);mmu00270(Cysteine and methionine metabolism)	Cytoplasmic	PF02574(Homocysteine S-methyltransferase)
O35516	Neurogenic locus notch homolog protein 2	Notch2	O35516	O35516	Notch2	Neurogenic locus notch homolog protein 2	NOTC2_MOUSE	5		14502.7	8073.17	8233.64	8086.45	5976.24	17778.4	8683.16	8914.35	9712.75	7552.55	9342.36	11376	9332.82	11166.6	11021.7	11634	7277.63	8327.73	9975.99	0.990271	NA	GO:0000122(BP:negative regulation of transcription by RNA polymerase II);GO:0001701(BP:in utero embryonic development);GO:0001709(BP:cell fate determination);GO:0001889(BP:liver development);GO:0001890(BP:placenta development);GO:0001947(BP:heart looping);GO:0002011(BP:morphogenesis of an epithelial sheet);GO:0002052(BP:positive regulation of neuroblast proliferation);GO:0002315(BP:marginal zone …	mmu:18129(Notch2)	mmu04330(Notch signaling pathway);mmu04658(Th1 and Th2 cell differentiation);mmu04919(Thyroid hormone signaling pathway);mmu05200(Pathways in cancer);mmu05206(MicroRNAs in cancer);mmu05207(Chemical carcinogenesis - receptor activation);mmu05224(Breast cancer);mmu05165(Human papillomavirus infection);mmu01522(Endocrine resistance)	Extracellular	PF07645(Calcium-binding EGF domain);PF06816(NOTCH protein);PF07684(NOTCH protein);PF00066(LNR domain);PF00008(EGF-like domain);PF12661(Human growth factor-like EGF);PF12796(Ankyrin repeats (3 copies));PF00023(Ankyrin repeat)
O35522	Proteasome subunit beta type-9	Psmb9	O35522;P28076	O35522;P28076	Psmb9	Proteasome subunit beta type-9	PSB9_MOUSE;PSB9_MUSMB	3	44497	45078.1	59510	50786	35537.5	37506.4	33915.9	46893.8	39285.6	41727.6	49197.9	40906.1	58705	44555.2	51263	43237	34709.1	23570.1	44155	30434.5	0.0357425	Glu-AS-Glu	GO:0002376(BP:immune system process);GO:0010498(BP:proteasomal protein catabolic process);GO:0005634(CC:nucleus);GO:0005737(CC:cytoplasm);GO:0005839(CC:proteasome core complex);GO:0019774(CC:proteasome core complex, beta-subunit complex);GO:1990111(CC:spermatoproteasome complex);GO:0004175(MF:endopeptidase activity);GO:0004298(MF:threonine-type endopeptidase activity)				PF00227(Proteasome subunit)
O35551	Rab GTPase-binding effector protein 1	Rabep1	O35551	O35551	Rabep1	Rab GTPase-binding effector protein 1	RABE1_MOUSE	3	14332.4	14525.6	18115.3		28059.3	16522.4		7683.97	14549.7	21496.1	19276.2	16331.6	19100.9	9937.73	20449.7	8435.76	15574	11711.2	16897	15202.3	0.448172	NA	GO:0006893(BP:Golgi to plasma membrane transport);GO:0006897(BP:endocytosis);GO:0006915(BP:apoptotic process);GO:0015031(BP:protein transport);GO:0016192(BP:vesicle-mediated transport);GO:1903441(BP:protein localization to ciliary membrane);GO:0005768(CC:endosome);GO:0005769(CC:early endosome);GO:0030139(CC:endocytic vesicle);GO:0032991(CC:protein-containing complex);GO:0043231(CC:intracellular m…	mmu:54189(Rabep1)	mmu04144(Endocytosis)	Cytoplasmic;Cytoskeletal;Nuclear	PF03528(Rabaptin);PF09311(Rabaptin-like protein)
O35566	CD151 antigen	Cd151	O35566	O35566	Cd151	CD151 antigen	CD151_MOUSE	12	87164.3	92132.7	51939.1	53292.7	79722.9	70249.3	83348.5	68295.2	73265.9	65555.2	67354.7	64810.6	83146.2	75213.9	108056	55236.5	53972.8	56601.5	72077.2	71150.6	0.285487	NA	GO:0016477(BP:cell migration);GO:0030335(BP:positive regulation of cell migration);GO:0042098(BP:T cell proliferation);GO:0044319(BP:wound healing, spreading of cells);GO:0045807(BP:positive regulation of endocytosis);GO:0005604(CC:basement membrane);GO:0009986(CC:cell surface);GO:0016020(CC:membrane);GO:0005178(MF:integrin binding)	mmu:12476		PlasmaMembrane	PF00335(Tetraspanin family)
O35593	26S proteasome non-ATPase regulatory subunit 14	Psmd14	O35593	O35593	Psmd14	26S proteasome non-ATPase regulatory subunit 14	PSDE_MOUSE	11	66126	62539.3	64024	61586.9	63856.5	60293.8	53646.5	64845	62036.4	65503.9	66102.8	67645.2	65011.7	61537	58846.5	63109.5	61621.7	75976.4	63213.4	56918.5	0.757617	NA	GO:0000724(BP:double-strand break repair via homologous recombination);GO:0006303(BP:double-strand break repair via nonhomologous end joining);GO:0043161(BP:proteasome-mediated ubiquitin-dependent protein catabolic process);GO:0045471(BP:response to ethanol);GO:0061136(BP:regulation of proteasomal protein catabolic process);GO:0070536(BP:protein K63-linked deubiquitination);GO:0000502(CC:proteaso…	mmu:59029(Psmd14)	mmu03050(Proteasome);mmu05169(Epstein-Barr virus infection);mmu05010(Alzheimer disease);mmu05012(Parkinson disease);mmu05014(Amyotrophic lateral sclerosis);mmu05016(Huntington disease);mmu05017(Spinocerebellar ataxia);mmu05020(Prion disease);mmu05022(Pathways of neurodegeneration - multiple diseases)	Cytoplasmic	PF01398(JAB1/Mov34/MPN/PAD-1 ubiquitin protease)
O35598	Disintegrin and metalloproteinase domain-containing protein 10	Adam10	O35598	O35598	Adam10	Disintegrin and metalloproteinase domain-containing protein 10	ADA10_MOUSE	18	64431.6	48851.9	63173	56709.8	44184.6	60726.6	47087.2	41339.4	37311	60067.1	62013.5	62801.6	66777.7	49051.5	66653	51994.4	35295	31629.2	39969	45597.9	0.0126844	Glu-AS-Glu	GO:0001701(BP:in utero embryonic development);GO:0006468(BP:protein phosphorylation);GO:0006509(BP:membrane protein ectodomain proteolysis);GO:0006913(BP:nucleocytoplasmic transport);GO:0007162(BP:negative regulation of cell adhesion);GO:0007219(BP:Notch signaling pathway);GO:0007220(BP:Notch receptor processing);GO:0008284(BP:positive regulation of cell population proliferation);GO:0008593(BP:re…	mmu:11487(Adam10)	mmu04148(Efferocytosis);mmu05010(Alzheimer disease)	Extracellular;Nuclear	PF00200(Disintegrin);PF13574(Metallo-peptidase family M12B Reprolysin-like);PF21299(ADAM10, cysteine-rich domain)
O35601	FYN-binding protein 1	Fyb1	O35601	O35601	Fyb1	FYN-binding protein 1	FYB1_MOUSE	11	17990.9	14139	20006.5	19093.9	12558.8	15878.5	20994.2	15838.1	10112.3	18428.8	14069.2	11367.6	14762.3	12392.1	10690.8	14982.4	10920.2	12457.2	8575.27	9836.15	0.0280703	NA	GO:0007229(BP:integrin-mediated signaling pathway);GO:0050852(BP:T cell receptor signaling pathway);GO:0072659(BP:protein localization to plasma membrane);GO:0005634(CC:nucleus);GO:0005829(CC:cytosol);GO:0005886(CC:plasma membrane);GO:0032991(CC:protein-containing complex);GO:0070161(CC:anchoring junction);GO:0008289(MF:lipid binding);GO:0044877(MF:protein-containing complex binding)	mmu:23880(Fyb1)	mmu04015(Rap1 signaling pathway);mmu05135(Yersinia infection)	Nuclear	PF14603(Helically-extended SH3 domain);PF07653(Variant SH3 domain)
O35604	NPC intracellular cholesterol transporter 1	Npc1	O35604	O35604	Npc1	NPC intracellular cholesterol transporter 1	NPC1_MOUSE	5	12818.6	16344.8	12546.7	14767		15956.2	17306.7	17155.1	13293.6	14337.8	17418.2	11268	14914.8	18331.8	11227.6	15926.8	14535.2	15779.2	17890.6	16135.8	0.542467	NA	GO:0001889(BP:liver development);GO:0006486(BP:protein glycosylation);GO:0006897(BP:endocytosis);GO:0006914(BP:autophagy);GO:0007041(BP:lysosomal transport);GO:0007628(BP:adult walking behavior);GO:0008203(BP:cholesterol metabolic process);GO:0008206(BP:bile acid metabolic process);GO:0009410(BP:response to xenobiotic stimulus);GO:0010467(BP:gene expression);GO:0010878(BP:cholesterol storage);GO:…	mmu:18145(Npc1)	mmu03265(Virion - Ebolavirus, Lyssavirus and Morbillivirus);mmu04142(Lysosome);mmu04979(Cholesterol metabolism)	PlasmaMembrane	PF12349(Sterol-sensing domain of SREBP cleavage-activation);PF16414(Niemann-Pick C1 N terminus);PF02460(Patched family)
O35607	Bone morphogenetic protein receptor type-2	Bmpr2	O35607	O35607	Bmpr2	Bone morphogenetic protein receptor type-2	BMPR2_MOUSE	2	7131.2	5360.32	4013.36			9841.35	6415.62	5648.29	10591.3	8249.81	9020.01	9029.59	8849.17	8969.84	8145.93	6228.3	9053.31	6831.51	19659.6	8889.69	0.299446	NA	GO:0001568(BP:blood vessel development);GO:0001649(BP:osteoblast differentiation);GO:0001707(BP:mesoderm formation);GO:0001893(BP:maternal placenta development);GO:0001935(BP:endothelial cell proliferation);GO:0001938(BP:positive regulation of endothelial cell proliferation);GO:0001946(BP:lymphangiogenesis);GO:0001974(BP:blood vessel remodeling);GO:0002063(BP:chondrocyte development);GO:0003085(B…	mmu:12168(Bmpr2)	mmu04350(TGF-beta signaling pathway);mmu04390(Hippo signaling pathway);mmu04060(Cytokine-cytokine receptor interaction);mmu04550(Signaling pathways regulating pluripotency of stem cells);mmu04360(Axon guidance);mmu05206(MicroRNAs in cancer);mmu05418(Fluid shear stress and atherosclerosis)	Nuclear	PF00069(Protein kinase domain);PF01064(Activin types I and II receptor domain)
O35609	Secretory carrier-associated membrane protein 3	Scamp3	O35609	O35609	Scamp3	Secretory carrier-associated membrane protein 3	SCAM3_MOUSE	6	52512	69386.4	42824.3	53767.1	65616.1	42034.2	61927.1	59448.1	44951.3	46247.6	58435.6	59941.5	58359.8	56136.4	65007.5	39005.8	45605.8	44031.2	64537.7	53880.8	0.252435	NA	GO:0006886(BP:intracellular protein transport);GO:0010033(BP:response to organic substance);GO:0015031(BP:protein transport);GO:0032526(BP:response to retinoic acid);GO:0000139(CC:Golgi membrane);GO:0032588(CC:trans-Golgi network membrane);GO:0043231(CC:intracellular membrane-bounded organelle);GO:0055038(CC:recycling endosome membrane);GO:0031625(MF:ubiquitin protein ligase binding)	mmu:24045		PlasmaMembrane	PF04144(SCAMP family)
O35621	Phosphomannomutase 1	Pmm1	O35621	O35621	Pmm1	Phosphomannomutase 1	PMM1_MOUSE	3	38124.9	22212.3	30728.3	17095	25802.7	24405.7	30947.8	28142.9	27955.9	15753.3	25497.1	26308.5	19415.6	20374.8	16681.4	33422.2	17977.4	33533.4	29238.9	19754	0.574965	NA	GO:0006013(BP:mannose metabolic process);GO:0006487(BP:protein N-linked glycosylation);GO:0009298(BP:GDP-mannose biosynthetic process);GO:1990830(BP:cellular response to leukemia inhibitory factor);GO:0005737(CC:cytoplasm);GO:0005829(CC:cytosol);GO:0043025(CC:neuronal cell body);GO:0004615(MF:phosphomannomutase activity);GO:0046872(MF:metal ion binding)	mmu:29858(Pmm1)	mmu01250(Biosynthesis of nucleotide sugars);mmu01240(Biosynthesis of cofactors);mmu00051(Fructose and mannose metabolism);mmu00520(Amino sugar and nucleotide sugar metabolism)	Cytoplasmic	PF03332(Eukaryotic phosphomannomutase)
O35623	BET1 homolog	Bet1	O35623	O35623	Bet1	BET1 homolog	BET1_MOUSE	2		6195.8	9675.07	13164.9	5891	10000.7	8313.83	14204.6	11318.9	3503.26	8229.27	12624.6	7444.44	12469.7	8089.77		7670.35	13679.9	8966.59	9626.07	0.947462	NA	GO:0006888(BP:endoplasmic reticulum to Golgi vesicle-mediated transport);GO:0015031(BP:protein transport);GO:0016192(BP:vesicle-mediated transport);GO:0048280(BP:vesicle fusion with Golgi apparatus);GO:0000137(CC:Golgi cis cisterna);GO:0000139(CC:Golgi membrane);GO:0005789(CC:endoplasmic reticulum membrane);GO:0031201(CC:SNARE complex);GO:0031985(CC:Golgi cisterna);GO:0005484(MF:SNAP receptor act…	mmu:12068(Bet1)	mmu04130(SNARE interactions in vesicular transport)	PlasmaMembrane
O35632	Hyaluronidase-2	Hyal2	O35632	O35632	Hyal2	Hyaluronidase-2	HYAL2_MOUSE	4	16171.9	17735.2	17007.6	9209.04		12515.4	14272.6	10224.6	5995.36	15526.1	12325	17772.1	9217.8		13606.9	13994.9		9926.5	12943.8	11265.5	0.502189	NA	GO:0000302(BP:response to reactive oxygen species);GO:0002244(BP:hematopoietic progenitor cell differentiation);GO:0005975(BP:carbohydrate metabolic process);GO:0006027(BP:glycosaminoglycan catabolic process);GO:0009615(BP:response to virus);GO:0010764(BP:negative regulation of fibroblast migration);GO:0019064(BP:fusion of virus membrane with host plasma membrane);GO:0030214(BP:hyaluronan catabol…	mmu:15587(Hyal2)	mmu00531(Glycosaminoglycan degradation);mmu04142(Lysosome)	Extracellular	PF01630(Hyaluronidase)
O35638	Cohesin subunit SA-2	Stag2	O35638	O35638	Stag2	Cohesin subunit SA-2	STAG2_MOUSE	10	44479.7	46319.9	38480.7	52261.3	60312.9	38005.1	54432.6	49731.6	29181.5	45372.3	50074.9	36454.5	49511.1	42731.9	46868.9	39359	37273.7	30639.2	45596.3	46167.6	0.394063	NA	GO:0007062(BP:sister chromatid cohesion);GO:0019827(BP:stem cell population maintenance);GO:0051301(BP:cell division);GO:0051321(BP:meiotic cell cycle);GO:0090307(BP:mitotic spindle assembly);GO:0000775(CC:chromosome, centromeric region);GO:0000785(CC:chromatin);GO:0001650(CC:fibrillar center);GO:0005634(CC:nucleus);GO:0005654(CC:nucleoplasm);GO:0005730(CC:nucleolus);GO:0008278(CC:cohesin complex…	mmu:20843(Stag2)	mmu04110(Cell cycle)	Nuclear	PF21581(Stromalin conservative domain);PF08514(STAG domain)
O35639	Annexin A3	Anxa3	O35639	O35639	Anxa3	Annexin A3	ANXA3_MOUSE	31	340912	336688	310411	289723	310762	331007	420674	250152	326856	358802	326385	328867	327987	305063	358674	392042	350349	288906	376559	352785	0.57664	NA	GO:0006909(BP:phagocytosis);GO:0010595(BP:positive regulation of endothelial cell migration);GO:0021766(BP:hippocampus development);GO:0031100(BP:animal organ regeneration);GO:0042742(BP:defense response to bacterium);GO:0043312(BP:neutrophil degranulation);GO:0045766(BP:positive regulation of angiogenesis);GO:0051054(BP:positive regulation of DNA metabolic process);GO:0051384(BP:response to gluc…	mmu:11745		Cytoplasmic	PF00191(Annexin)
O35640	Annexin A8	Anxa8	O35640	O35640	Anxa8	Annexin A8	ANXA8_MOUSE	5	31294.5	25084.7	31091.7	21560.1	24043.5	25109	29045.1	24100.8	22051.4	18699.2	18942.1	21629.9	26662.1	23365.4	25675.7	39333.7	33161.6	22488.1	32243.3	19205.3	0.281596	NA	GO:0007032(BP:endosome organization);GO:0007596(BP:blood coagulation);GO:0016197(BP:endosomal transport);GO:0005737(CC:cytoplasm);GO:0005829(CC:cytosol);GO:0005886(CC:plasma membrane);GO:0031902(CC:late endosome membrane);GO:0042383(CC:sarcolemma);GO:0005509(MF:calcium ion binding);GO:0005544(MF:calcium-dependent phospholipid binding);GO:0005546(MF:phosphatidylinositol-4,5-bisphosphate binding);G…	mmu:11752		Cytoplasmic	PF00191(Annexin)
O35643	AP-1 complex subunit beta-1	Ap1b1	O35643	O35643	Ap1b1	AP-1 complex subunit beta-1	AP1B1_MOUSE	27	99275.4	119820	131235	129941	110945	147488	119510	127655	132704	143750	140794	144160	135587	132410	136676	130025	127143	127716	132602	132684	0.0212166	Glu-control	GO:0001822(BP:kidney development);GO:0006886(BP:intracellular protein transport);GO:0007368(BP:determination of left/right symmetry);GO:0007507(BP:heart development);GO:0016192(BP:vesicle-mediated transport);GO:0048268(BP:clathrin coat assembly);GO:0060155(BP:platelet dense granule organization);GO:0110010(BP:basolateral protein secretion);GO:1903232(BP:melanosome assembly);GO:0005765(CC:lysosoma…	mmu:11764(Ap1b1)	mmu04142(Lysosome);mmu05170(Human immunodeficiency virus 1 infection)	Golgi	PF01602(Adaptin N terminal region);PF02883(Adaptin C-terminal domain);PF09066(Beta2-adaptin appendage, C-terminal sub-domain)
O35648	Centrin-3	Cetn3	O35648	O35648	Cetn3	Centrin-3	CETN3_MOUSE	1	5747.4	5946.03	3954.24		5968.13	3486.1	3859.67				5846.26	6261.87	4832.14	1960.59	3231.71	6120.72	8521.9	8716.3	5201.33	4235.38	0.149029	NA	GO:0007049(BP:cell cycle);GO:0015031(BP:protein transport);GO:0051028(BP:mRNA transport);GO:0051301(BP:cell division);GO:0005730(CC:nucleolus);GO:0005737(CC:cytoplasm);GO:0005813(CC:centrosome);GO:0005814(CC:centriole);GO:0005815(CC:microtubule organizing center);GO:0032391(CC:photoreceptor connecting cilium);GO:0035869(CC:ciliary transition zone);GO:0036064(CC:ciliary basal body);GO:0044615(CC:n…	mmu:12626		Cytoplasmic	PF13499(EF-hand domain pair)
O35654	DNA polymerase delta subunit 2	Pold2	O35654	O35654	Pold2	DNA polymerase delta subunit 2	DPOD2_MOUSE	4	11816.6	13446	12136.5	12440.1		11622.8	7043.04	11303.5	5661.43	13038.5	11972.4	12850	16189.4	11845.9	10589.1	5789.44	8094.34		5929.17	10857.8	0.021369	Glu-AS-Glu	GO:0006260(BP:DNA replication);GO:0006261(BP:DNA-templated DNA replication);GO:0006271(BP:DNA strand elongation involved in DNA replication);GO:0042276(BP:error-prone translesion synthesis);GO:0071897(BP:DNA biosynthetic process);GO:0005654(CC:nucleoplasm);GO:0016035(CC:zeta DNA polymerase complex);GO:0043625(CC:delta DNA polymerase complex);GO:0003677(MF:DNA binding)	mmu:18972(Pold2)	mmu03030(DNA replication);mmu03410(Base excision repair);mmu03420(Nucleotide excision repair);mmu03430(Mismatch repair);mmu03440(Homologous recombination)	Nuclear	PF18018(DNA polymerase delta subunit OB-fold domain);PF04042(DNA polymerase alpha/epsilon subunit B)
O35655	Serine/threonine-protein phosphatase with EF-hands 1	Ppef1	O35655	O35655	Ppef1	Serine/threonine-protein phosphatase with EF-hands 1	PPE1_MOUSE	1		8726.38		8594.95	15001.4	9128.78	18922.1		12659.1	4874.8	3986.95	10089.6		9918.53	5895.56		15539.6	12222.1	9777.52	12619.1	0.363266	NA	GO:0050906(BP:detection of stimulus involved in sensory perception);GO:0005634(CC:nucleus);GO:0005829(CC:cytosol);GO:0004722(MF:protein serine/threonine phosphatase activity);GO:0005506(MF:iron ion binding);GO:0005509(MF:calcium ion binding);GO:0017018(MF:myosin phosphatase activity);GO:0030145(MF:manganese ion binding)	mmu:237178		Nuclear	PF13499(EF-hand domain pair);PF00149(Calcineurin-like phosphoesterase);PF08321(PPP5 TPR repeat region)
O35657	Sialidase-1	Neu1	O35657	O35657	Neu1	Sialidase-1	NEUR1_MOUSE	2	15093.6	18083.1	18122.3	16339.9	21169.8	12712.4	9835.64		13370.8	13065.4	11311.6	12654.7	13255.2	11049		20843	18580.7	15887.3	12345.6	18845.7	0.00241083	AS-Glu-AS;control-AS;Glu-AS-Glu;Glu-control	GO:0006689(BP:ganglioside catabolic process);GO:0009313(BP:oligosaccharide catabolic process);GO:0010976(BP:positive regulation of neuron projection development);GO:2000291(BP:regulation of myoblast proliferation);GO:0005737(CC:cytoplasm);GO:0005764(CC:lysosome);GO:0005765(CC:lysosomal membrane);GO:0005886(CC:plasma membrane);GO:0009986(CC:cell surface);GO:0016020(CC:membrane);GO:0030054(CC:cell …	mmu:18010(Neu1)	mmu00600(Sphingolipid metabolism);mmu00511(Other glycan degradation);mmu04142(Lysosome)	Extracellular	PF13088(BNR repeat-like domain)
O35658	Complement component 1 Q subcomponent-binding protein, mitochondrial	C1qbp	O35658	O35658	C1qbp	Complement component 1 Q subcomponent-binding protein, mitochondrial	C1QBP_MOUSE	6	115076	165105	139876	144683	148711	104658	93354.6	131912	153375	134063	110179	118144	111991	158266	90658	94158.9	151936	156250	134647	134390	0.357707	NA	GO:0000122(BP:negative regulation of transcription by RNA polymerase II);GO:0006397(BP:mRNA processing);GO:0006915(BP:apoptotic process);GO:0006958(BP:complement activation, classical pathway);GO:0008380(BP:RNA splicing);GO:0030449(BP:regulation of complement activation);GO:0032689(BP:negative regulation of interferon-gamma production);GO:0032695(BP:negative regulation of interleukin-12 productio…			Cytoplasmic;Mitochondrial	PF02330(Mitochondrial glycoprotein)
O35664	Interferon alpha/beta receptor 2	Ifnar2	O35664	O35664	Ifnar2	Interferon alpha/beta receptor 2	INAR2_MOUSE	4	39209.2	42907.4	34681.4	22834.3		41637.6	43720.9	33257.6	36311.9	44405.7	28346.1	43761.9	33553.2	28997.4	26858.6	35630.3	30623.6	35943.1	27155.4	35129.5	0.243706	NA	GO:0006357(BP:regulation of transcription by RNA polymerase II);GO:0007259(BP:receptor signaling pathway via JAK-STAT);GO:0033080(BP:immature T cell proliferation in thymus);GO:0035455(BP:response to interferon-alpha);GO:0035456(BP:response to interferon-beta);GO:0035458(BP:cellular response to interferon-beta);GO:0051607(BP:defense response to virus);GO:0060337(BP:type I interferon signaling pat…	mmu:15976(Ifnar2)	mmu04630(JAK-STAT signaling pathway);mmu04151(PI3K-Akt signaling pathway);mmu04060(Cytokine-cytokine receptor interaction);mmu04217(Necroptosis);mmu04620(Toll-like receptor signaling pathway);mmu04621(NOD-like receptor signaling pathway);mmu04650(Natural killer cell mediated cytotoxicity);mmu04380(Osteoclast differentiation);mmu05200(Pathways in cancer);mmu05160(Hepatitis C);mmu05171(Coronavirus …	Nuclear	PF09294(Interferon-alpha/beta receptor, fibronectin type III);PF01108(Tissue factor)
O35678	Monoglyceride lipase	Mgll	O35678	O35678	Mgll	Monoglyceride lipase	MGLL_MOUSE	33	619708	585765	680324	859640	482430	694200	509197	710432	936087	686510	741121	895825	700397	699399	646714	757192	664707	707268	761954	880059	0.520599	NA	GO:0006633(BP:fatty acid biosynthetic process);GO:0009966(BP:regulation of signal transduction);GO:0019369(BP:arachidonic acid metabolic process);GO:0019433(BP:triglyceride catabolic process);GO:0030516(BP:regulation of axon extension);GO:0045907(BP:positive regulation of vasoconstriction);GO:0046464(BP:acylglycerol catabolic process);GO:0050727(BP:regulation of inflammatory response);GO:0051930(…	mmu:23945(Mgll)	mmu00561(Glycerolipid metabolism);mmu04923(Regulation of lipolysis in adipocytes);mmu04723(Retrograde endocannabinoid signaling);mmu04714(Thermogenesis)	Mitochondrial	PF12146(Serine aminopeptidase, S33)
O35680	Small ribosomal subunit protein uS12m	Mrps12	O35680	O35680	Mrps12	Small ribosomal subunit protein uS12m	RT12_MOUSE	3	31757.2	87952.5	69972.4	69414.8	76262.8	86126.6	52959.1	130674	148399	58942.6	79734.2	87708.6	56148.9	142701	52881.4	56315.3	116635	116029	105386	119405	0.365408	NA	GO:0006412(BP:translation);GO:0032543(BP:mitochondrial translation);GO:0005739(CC:mitochondrion);GO:0005743(CC:mitochondrial inner membrane);GO:0005763(CC:mitochondrial small ribosomal subunit);GO:0005840(CC:ribosome);GO:0003735(MF:structural constituent of ribosome)	mmu:24030(Mrps12)	mmu03010(Ribosome)	Mitochondrial	PF00164(Ribosomal protein S12/S23)
O35682	Myeloid-associated differentiation marker	Myadm	O35682	O35682	Myadm	Myeloid-associated differentiation marker	MYADM_MOUSE	5	129598	183305	126843	122574	139869	147142	270020	108174	152694	131951	187656	154343	170841	128196	201928	148920	134567	132785	130124	169050	0.575275	NA	GO:0001933(BP:negative regulation of protein phosphorylation);GO:0010629(BP:negative regulation of gene expression);GO:0030335(BP:positive regulation of cell migration);GO:0030837(BP:negative regulation of actin filament polymerization);GO:0031579(BP:membrane raft organization);GO:0034115(BP:negative regulation of heterotypic cell-cell adhesion);GO:0044860(BP:protein localization to plasma membra…	mmu:50918		PlasmaMembrane	PF01284(Membrane-associating domain)
O35683	NADH dehydrogenase [ubiquinone] 1 alpha subcomplex subunit 1	Ndufa1	O35683	O35683	Ndufa1	NADH dehydrogenase [ubiquinone] 1 alpha subcomplex subunit 1	NDUA1_MOUSE	2	58818	120357	151537	252247	181273	180967	154590	234878	309762	155137	107972	177757	101194	217881	70643.6	102188	201086	240854	196584	229155	0.273861	NA	GO:0009060(BP:aerobic respiration);GO:0032981(BP:mitochondrial respiratory chain complex I assembly);GO:0042776(BP:proton motive force-driven mitochondrial ATP synthesis);GO:0005739(CC:mitochondrion);GO:0005743(CC:mitochondrial inner membrane);GO:0005747(CC:mitochondrial respiratory chain complex I);GO:0031966(CC:mitochondrial membrane)	mmu:54405(Ndufa1)	mmu00190(Oxidative phosphorylation);mmu04723(Retrograde endocannabinoid signaling);mmu04714(Thermogenesis);mmu05208(Chemical carcinogenesis - reactive oxygen species);mmu05010(Alzheimer disease);mmu05012(Parkinson disease);mmu05014(Amyotrophic lateral sclerosis);mmu05016(Huntington disease);mmu05020(Prion disease);mmu05022(Pathways of neurodegeneration - multiple diseases);mmu05415(Diabetic cardi…	Extracellular;Mitochondrial	PF15879(NADH-ubiquinone oxidoreductase MWFE subunit)
O35685	Nuclear migration protein nudC	Nudc	O35685	O35685	Nudc	Nuclear migration protein nudC	NUDC_MOUSE	19	88767	88994.1	96944.3	83592.9	80974.6	82582.2	78055.8	101024	81887.8	81363.2	84323.8	80187.9	74829.2	85738.8	79538.3	73730.7	85068	81220	83557.4	78841	0.242107	NA	GO:0006457(BP:protein folding);GO:0007052(BP:mitotic spindle organization);GO:0007080(BP:mitotic metaphase plate congression);GO:0007097(BP:nuclear migration);GO:0043434(BP:response to peptide hormone);GO:0051301(BP:cell division);GO:0005634(CC:nucleus);GO:0005737(CC:cytoplasm);GO:0005829(CC:cytosol);GO:0005874(CC:microtubule);GO:0030496(CC:midbody);GO:0072686(CC:mitotic spindle);GO:0051082(MF:un…	mmu:18221		Nuclear	PF04969(CS domain);PF14050(N-terminal conserved domain of Nudc.);PF16273(Nuclear distribution C domain)
O35691	Pinin	Pnn	O35691	O35691	Pnn	Pinin	PININ_MOUSE	8	38646.7	40737	50809.4	43709.9	34789	45462.5	42306.7	47169.5	29878.9	41201.6	45596.1	42612.3	52096.3	41121.8	47926.6	36632.4	34655.1	31421	39793.6	36164.1	0.0545587	NA	GO:0006397(BP:mRNA processing);GO:0008380(BP:RNA splicing);GO:0098609(BP:cell-cell adhesion);GO:0005737(CC:cytoplasm);GO:0016607(CC:nuclear speck);GO:0030057(CC:desmosome);GO:0071013(CC:catalytic step 2 spliceosome);GO:0003677(MF:DNA binding)	mmu:18949(Pnn)	mmu03013(Nucleocytoplasmic transport);mmu03015(mRNA surveillance pathway)	Nuclear	PF04696(pinin/SDK/memA/ protein conserved region);PF04697(pinin/SDK conserved region)
O35704	Serine palmitoyltransferase 1	Sptlc1	O35704	O35704	Sptlc1	Serine palmitoyltransferase 1	SPTC1_MOUSE	4	17204.5	27693.7	20892.2	27952.5	17538.7	29522.5	13942.6	19729.2	11967	16184.4	14025.5	15553.8	23456.4	11033.9	21690.5	12746.9	13801.3	11721.4	12042.8	15097.1	0.0800043	NA	GO:0006665(BP:sphingolipid metabolic process);GO:0006686(BP:sphingomyelin biosynthetic process);GO:0030148(BP:sphingolipid biosynthetic process);GO:0046511(BP:sphinganine biosynthetic process);GO:0046512(BP:sphingosine biosynthetic process);GO:0046513(BP:ceramide biosynthetic process);GO:0061724(BP:lipophagy);GO:1904504(BP:positive regulation of lipophagy);GO:1904649(BP:regulation of fat cell apo…	mmu:268656(Sptlc1)	mmu00600(Sphingolipid metabolism);mmu04071(Sphingolipid signaling pathway)	Cytoplasmic	PF00155(Aminotransferase class I and II)
O35710	Nocturnin	Noct	O35710	O35710	Noct	Nocturnin	NOCT_MOUSE	2		9478.5		17614.9		11684.1		12228	9839.26	15692.7	5542.12	12945.3	7630.09	8599			28571.6	16021.4	11053.5	10823.5	0.278429	NA	GO:0000290(BP:deadenylation-dependent decapping of nuclear-transcribed mRNA);GO:0006739(BP:NADP metabolic process);GO:0007623(BP:circadian rhythm);GO:0009991(BP:response to extracellular stimulus);GO:0010629(BP:negative regulation of gene expression);GO:0032496(BP:response to lipopolysaccharide);GO:0032922(BP:circadian regulation of gene expression);GO:0033962(BP:P-body assembly);GO:0042752(BP:re…	mmu:12457		Nuclear	PF03372(Endonuclease/Exonuclease/phosphatase family)
O35711	Liprin-beta-2	Ppfibp2	O35711	O35711	Ppfibp2	Liprin-beta-2	LIPB2_MOUSE	2	7712.84		8569.19			10610.3				5391.11	11723.5	9777.46	19010.7	8052.28	9363.08	6612.48			11316.9	7625.22	0.504259	NA	GO:0007528(BP:neuromuscular junction development);GO:0048786(CC:presynaptic active zone);GO:0098793(CC:presynapse);GO:0042802(MF:identical protein binding)	mmu:19024		Nuclear	PF07647(SAM domain (Sterile alpha motif));PF00536(SAM domain (Sterile alpha motif))
O35730	E3 ubiquitin-protein ligase RING1	Ring1	O35730	O35730	Ring1	E3 ubiquitin-protein ligase RING1	RING1_MOUSE	4	12197.9	14580	13573.5	17461.4	13752.3	13277.5	19677.4	20174.5	9772.08	13711	19162.1	14674.1	13600.7	15922.4	10029.1	14825.7	13241.1	10060.7	15450.9	8262.28	0.551355	NA	GO:0006325(BP:chromatin organization);GO:0006338(BP:chromatin remodeling);GO:0009952(BP:anterior/posterior pattern specification);GO:0016567(BP:protein ubiquitination);GO:0045892(BP:negative regulation of transcription, DNA-templated);GO:0048593(BP:camera-type eye morphogenesis);GO:0000151(CC:ubiquitin ligase complex);GO:0001739(CC:sex chromatin);GO:0005634(CC:nucleus);GO:0005654(CC:nucleoplasm);…	mmu:19763(Ring1)	mmu03083(Polycomb repressive complex)	Nuclear	PF13923(Zinc finger, C3HC4 type (RING finger));PF16207(RAWUL domain RING finger- and WD40-associated ubiquitin-like)
O35737	Heterogeneous nuclear ribonucleoprotein H	Hnrnph1	O35737	O35737	Hnrnph1	Heterogeneous nuclear ribonucleoprotein H	HNRH1_MOUSE	19	175913	215090	239166	219158	173272	192952	204377	242089	192944	203388	256503	220821	225229	229872	215686	207341	224215	209140	201391	204233	0.211893	NA	GO:0006397(BP:mRNA processing);GO:0008380(BP:RNA splicing);GO:0043484(BP:regulation of RNA splicing);GO:0098761(BP:cellular response to interleukin-7);GO:0005634(CC:nucleus);GO:0005654(CC:nucleoplasm);GO:0005829(CC:cytosol);GO:0014069(CC:postsynaptic density);GO:0071013(CC:catalytic step 2 spliceosome);GO:1990904(CC:ribonucleoprotein complex);GO:0003723(MF:RNA binding);GO:0019899(MF:enzyme bindin…	mmu:59013		Nuclear	PF00076(RNA recognition motif);PF08080(RNPHF zinc finger)
O35744	Chitinase-like protein 3	Chil3	O35744	O35744;Q91Z98	Chil3	Chitinase-like protein 3	CHIL3_MOUSE	24	127600	206193	97529.4	758865	90913.2	58225.3	45155.5	462923	34843.2	84681	223687	146383	288252	89182.7	547353	93903.4	83976.3	121152	54942.8	84124.9	0.41265	NA	GO:0000272(BP:polysaccharide catabolic process);GO:0002532(BP:production of molecular mediator involved in inflammatory response);GO:0006032(BP:chitin catabolic process);GO:0006954(BP:inflammatory response);GO:0032722(BP:positive regulation of chemokine production);GO:0005576(CC:extracellular region);GO:0005615(CC:extracellular space);GO:0005635(CC:nuclear envelope);GO:0005737(CC:cytoplasm);GO:00…	mmu:12655		Lysosomal	PF00704(Glycosyl hydrolases family 18)
O35841	Apoptosis inhibitor 5	Api5	O35841	O35841	Api5	Apoptosis inhibitor 5	API5_MOUSE	16	42058.3	46868	54267.6	46276.4	42976.1	52065.4	52362.2	53550.7	40458.2	43782.5	50561.4	50334.2	59547.1	45863.5	53030.9	46053.8	37736.6	37224.5	40776	41890.7	0.0175885	Glu-AS-Glu	GO:0043066(BP:negative regulation of apoptotic process);GO:0044346(BP:fibroblast apoptotic process);GO:0051179(BP:localization);GO:2000270(BP:negative regulation of fibroblast apoptotic process);GO:0005634(CC:nucleus);GO:0005681(CC:spliceosomal complex);GO:0005737(CC:cytoplasm);GO:0016607(CC:nuclear speck);GO:0003723(MF:RNA binding);GO:0017134(MF:fibroblast growth factor binding)	mmu:11800		Cytoplasmic;Nuclear	PF05918(Apoptosis inhibitory protein 5 (API5))
O35855	Branched-chain-amino-acid aminotransferase, mitochondrial	Bcat2	O35855	O35855	Bcat2	Branched-chain-amino-acid aminotransferase, mitochondrial	BCAT2_MOUSE	30	230288	564956	613303	448155	422544	380688	261959	356892	449809	315363	494749	610195	769547	578354	549913	479880	377959	395577	454274	386356	0.00868629	Glu-AS;Glu-AS-Glu	GO:0006549(BP:isoleucine metabolic process);GO:0006550(BP:isoleucine catabolic process);GO:0006551(BP:leucine metabolic process);GO:0006573(BP:valine metabolic process);GO:0006629(BP:lipid metabolic process);GO:0009081(BP:branched-chain amino acid metabolic process);GO:0009083(BP:branched-chain amino acid catabolic process);GO:0009098(BP:leucine biosynthetic process);GO:0009099(BP:valine biosynth…	mmu:12036(Bcat2)	mmu01240(Biosynthesis of cofactors);mmu00270(Cysteine and methionine metabolism);mmu00280(Valine, leucine and isoleucine degradation);mmu00290(Valine, leucine and isoleucine biosynthesis);mmu00770(Pantothenate and CoA biosynthesis)	Mitochondrial	PF01063(Amino-transferase class IV)
O35857	Mitochondrial import inner membrane translocase subunit TIM44	Timm44	O35857	O35857	Timm44	Mitochondrial import inner membrane translocase subunit TIM44	TIM44_MOUSE	32	88031.7	177671	183468	190328	224493	177485	123644	228370	282103	137282	126152	185044	125011	244280	88594.3	123333	247148	243574	188824	203329	0.595114	NA	GO:0006886(BP:intracellular protein transport);GO:0030150(BP:protein import into mitochondrial matrix);GO:0001650(CC:fibrillar center);GO:0005739(CC:mitochondrion);GO:0005743(CC:mitochondrial inner membrane);GO:0005759(CC:mitochondrial matrix);GO:0005524(MF:ATP binding);GO:0019899(MF:enzyme binding);GO:0051087(MF:chaperone binding)	mmu:21856		Mitochondrial	PF04280(Tim44-like domain)
O35864	COP9 signalosome complex subunit 5	Cops5	O35864	O35864	Cops5	COP9 signalosome complex subunit 5	CSN5_MOUSE	16	84850.5	96369.9	95946.8	101982	100446	90965.9	86489.1	86867.6	97430.6	97795.8	92149.1	96911.7	90885.5	93582.5	84342.5	100723	97073.1	96967.2	91355.9	92603.4	0.414106	NA	GO:0006355(BP:regulation of transcription, DNA-templated);GO:0006508(BP:proteolysis);GO:0043066(BP:negative regulation of apoptotic process);GO:0045944(BP:positive regulation of transcription by RNA polymerase II);GO:0046328(BP:regulation of JNK cascade);GO:0051091(BP:positive regulation of DNA-binding transcription factor activity);GO:0051726(BP:regulation of cell cycle);GO:1903894(BP:regulation…	mmu:26754		Cytoplasmic;Mitochondrial	PF18323(Cop9 signalosome subunit 5 C-terminal domain);PF01398(JAB1/Mov34/MPN/PAD-1 ubiquitin protease)
O35887	Calumenin	Calu	O35887	O35887	Calu	Calumenin	CALU_MOUSE	27	283139	286122	300041	280075	294862	301915	381887	280465	316656	315388	275116	295432	283880	282767	294278	307787	332949	290380	343600	294405	0.0819589	NA	GO:0005576(CC:extracellular region);GO:0005783(CC:endoplasmic reticulum);GO:0005788(CC:endoplasmic reticulum lumen);GO:0005789(CC:endoplasmic reticulum membrane);GO:0005794(CC:Golgi apparatus);GO:0033018(CC:sarcoplasmic reticulum lumen);GO:0042470(CC:melanosome);GO:0004857(MF:enzyme inhibitor activity);GO:0005509(MF:calcium ion binding);GO:0019899(MF:enzyme binding)	mmu:12321		ER	PF13833(EF-hand domain pair);PF13202(EF hand)
O35892	Nuclear autoantigen Sp-100	Sp100	O35892	O35892	Sp100	Nuclear autoantigen Sp-100	SP100_MOUSE	12	41720.4	95520.6	92971.5	104791	53710.4	51308.3	76213.6	96961	71561.5	82486.4	111527	83583.3	104188	75963.7	123580	73502.7	43733.8	61720.7	59224.9	45714.7	0.0298559	Glu-AS-Glu	GO:0000122(BP:negative regulation of transcription by RNA polymerase II);GO:0000723(BP:telomere maintenance);GO:0006357(BP:regulation of transcription by RNA polymerase II);GO:0006978(BP:DNA damage response, signal transduction by p53 class mediator resulting in transcription of p21 class mediator);GO:0010596(BP:negative regulation of endothelial cell migration);GO:0032526(BP:response to retinoic…	mmu:20684(Sp100)	mmu05203(Viral carcinogenesis);mmu05168(Herpes simplex virus 1 infection)	Nuclear	PF03172(HSR domain);PF01342(SAND domain)
O35900	U6 snRNA-associated Sm-like protein LSm2	Lsm2	O35900	O35900	Lsm2	U6 snRNA-associated Sm-like protein LSm2	LSM2_MOUSE	4	31808.6	43926.3	52218.9	48330.1	39192.3	42962.8	29398.8	46388.9	36005.9	46246.3	52000.2	47467.5	50434.1	43935.4	49680.3	46059.8	34820.7	34028.6	38788.8	36523.4	0.0717236	NA	GO:0000244(BP:spliceosomal tri-snRNP complex assembly);GO:0000398(BP:mRNA splicing, via spliceosome);GO:0006402(BP:mRNA catabolic process);GO:0000932(CC:P-body);GO:0005634(CC:nucleus);GO:0005654(CC:nucleoplasm);GO:0005688(CC:U6 snRNP);GO:0005737(CC:cytoplasm);GO:0046540(CC:U4/U6 x U5 tri-snRNP complex);GO:0071005(CC:U2-type precatalytic spliceosome);GO:0071011(CC:precatalytic spliceosome);GO:0071…	mmu:27756(Lsm2)	mmu03040(Spliceosome);mmu03018(RNA degradation)	Mitochondrial;Nuclear	PF01423(LSM domain)
O35912	Epithelial membrane protein 3	Emp3	O35912	O35912	Emp3	Epithelial membrane protein 3	EMP3_MOUSE	1	135199	132091	116069	110211	120482	151121	224202	89114.7	89405.7	111126	134848	133095	139951	105654	163955	84860.2	102829	68973.8	109015	110260	0.214978	NA	GO:0006915(BP:apoptotic process);GO:0032060(BP:bleb assembly);GO:0005886(CC:plasma membrane)	mmu:13732(Emp3)	mmu04350(TGF-beta signaling pathway)	PlasmaMembrane	PF00822(PMP-22/EMP/MP20/Claudin family)
O35930	Platelet glycoprotein Ib alpha chain	Gp1ba	O35930	O35930	Gp1ba	Platelet glycoprotein Ib alpha chain	GP1BA_MOUSE	8	127548	73644.6	61183.9	92735.9	63802.1	146017	186432	53964.3	87725.2	179931	69008.4	81858.4	64433.5	58827.4	40900.2	109825	61506	83785.4	78345	81631.7	0.0382318	Glu-AS	GO:0000902(BP:cell morphogenesis);GO:0007155(BP:cell adhesion);GO:0007596(BP:blood coagulation);GO:0007597(BP:blood coagulation, intrinsic pathway);GO:0007599(BP:hemostasis);GO:0010572(BP:positive regulation of platelet activation);GO:0035855(BP:megakaryocyte development);GO:0042730(BP:fibrinolysis);GO:0051209(BP:release of sequestered calcium ion into cytosol);GO:1903238(BP:positive regulation o…	mmu:14723(Gp1ba)	mmu04512(ECM-receptor interaction);mmu04640(Hematopoietic cell lineage);mmu04611(Platelet activation);mmu04613(Neutrophil extracellular trap formation)	Extracellular	PF13855(Leucine rich repeat)
O35943	Frataxin, mitochondrial	Fxn	O35943	O35943	Fxn	Frataxin, mitochondrial	FRDA_MOUSE	5	24786.9	49081.1	44504.1	53128.2	65382.9	40185.4	41763.9	60408	60075.9	41908.6	31044.5	40008.3	27249.3	54980.9	19704.9	34536.9	57738.3	66063.7	45943.9	40631.6	0.271343	NA	GO:0006119(BP:oxidative phosphorylation);GO:0006783(BP:heme biosynthetic process);GO:0006879(BP:cellular iron ion homeostasis);GO:0007005(BP:mitochondrion organization);GO:0007628(BP:adult walking behavior);GO:0008284(BP:positive regulation of cell population proliferation);GO:0009060(BP:aerobic respiration);GO:0009792(BP:embryo development ending in birth or egg hatching);GO:0010039(BP:response …	mmu:14297(Fxn)	mmu00860(Porphyrin metabolism)	Mitochondrial	PF01491(Frataxin-like domain)
O35945	Aldehyde dehydrogenase, cytosolic 1	Aldh1a7	O35945	O35945	Aldh1a7	Aldehyde dehydrogenase, cytosolic 1	AL1A7_MOUSE	21	227554	190339	183840	197347	184918	155734	140355	145770	183567	238737	186952	207040	261178	176026	200711	297697	195869	291787	217106	249581	0.0233088	AS-Glu-AS	GO:0006001(BP:fructose catabolic process);GO:0006068(BP:ethanol catabolic process);GO:0030392(BP:fructosamine catabolic process);GO:0110095(BP:cellular detoxification of aldehyde);GO:0005829(CC:cytosol);GO:0004028(MF:3-chloroallyl aldehyde dehydrogenase activity);GO:0004029(MF:aldehyde dehydrogenase (NAD+) activity);GO:0018479(MF:benzaldehyde dehydrogenase (NAD+) activity);GO:0042802(MF:identical…	mmu:26358(Aldh1a7)	mmu00830(Retinol metabolism)	Cytoplasmic	PF00171(Aldehyde dehydrogenase family)
O35954	Membrane-associated phosphatidylinositol transfer protein 1	Pitpnm1	O35954	O35954	Pitpnm1	Membrane-associated phosphatidylinositol transfer protein 1	PITM1_MOUSE	11	19814.3	30901.5	24176.4	21080.1	21807.6	19052.8	24932.3	19546.8	23166.3	26954.2	21796.4	25599.2	24216.9	17580.5	22778.2	26374.9	18308.5	21846.3	18569.4	19613.2	0.712644	NA	GO:0015031(BP:protein transport);GO:0015914(BP:phospholipid transport);GO:0005737(CC:cytoplasm);GO:0005789(CC:endoplasmic reticulum membrane);GO:0005811(CC:lipid droplet);GO:0005829(CC:cytosol);GO:0030496(CC:midbody);GO:0032154(CC:cleavage furrow);GO:0032580(CC:Golgi cisterna membrane);GO:0043231(CC:intracellular membrane-bounded organelle);GO:0044297(CC:cell body);GO:0005509(MF:calcium ion bindi…	mmu:18739		PlasmaMembrane;Nuclear	PF02862(DDHD domain);PF02121(Phosphatidylinositol transfer protein)
O35955	Proteasome subunit beta type-10	Psmb10	O35955	O35955	Psmb10	Proteasome subunit beta type-10	PSB10_MOUSE	9	42117.3	64859.7	68674.9	50043.5	35072.3	43447.6	46700.9	60225.4	33504.9	46705.1	58484	40314.9	64746.9	42517.7	56700.8	54067.7	36826.8	34078.4	42208.3	38309.6	0.322855	NA	GO:0000902(BP:cell morphogenesis);GO:0010498(BP:proteasomal protein catabolic process);GO:0042098(BP:T cell proliferation);GO:0005634(CC:nucleus);GO:0005654(CC:nucleoplasm);GO:0005829(CC:cytosol);GO:0005839(CC:proteasome core complex);GO:0019774(CC:proteasome core complex, beta-subunit complex);GO:1990111(CC:spermatoproteasome complex);GO:0004175(MF:endopeptidase activity);GO:0004298(MF:threonine…	mmu:19171(Psmb10)	mmu03050(Proteasome)	Cytoplasmic;Mitochondrial	PF00227(Proteasome subunit);PF12465(Proteasome beta subunits C terminal)
O35963	Ras-related protein Rab-33B	Rab33b	O35963	O35963	Rab33b	Ras-related protein Rab-33B	RB33B_MOUSE	4	48537.8	67049.6	31856.1	67122.8		41680.3	44339.6	39213.5	50050.3	18153	62329.5	50776.1	36897.9	53487.7	39855.2	47999.3	47308.7	35527.8	30257.4	39434.6	0.227472	NA	GO:0000045(BP:autophagosome assembly);GO:0006891(BP:intra-Golgi vesicle-mediated transport);GO:0015031(BP:protein transport);GO:0017157(BP:regulation of exocytosis);GO:0032482(BP:Rab protein signal transduction);GO:0034067(BP:protein localization to Golgi apparatus);GO:0048705(BP:skeletal system morphogenesis);GO:1903358(BP:regulation of Golgi organization);GO:1903434(BP:negative regulation of co…	mmu:19338(Rab33b)	mmu04140(Autophagy - animal)	Cytoplasmic;Nuclear	PF00071(Ras family)
O35969	Guanidinoacetate N-methyltransferase	Gamt	O35969	O35969	Gamt	Guanidinoacetate N-methyltransferase	GAMT_MOUSE	8	43540.7	35844.8	43770.2	31453.8	40156.1	31363.7	32510	30794.6	28063.8	48269	44076.6	41411.9	36228.3	34412.4	38273.8	47265.3	37517.5	47600.2	29218.7	36601.6	0.541941	NA	GO:0006601(BP:creatine biosynthetic process);GO:0007283(BP:spermatogenesis);GO:0009887(BP:animal organ morphogenesis);GO:0032259(BP:methylation);GO:0040014(BP:regulation of multicellular organism growth);GO:0046498(BP:S-adenosylhomocysteine metabolic process);GO:0046500(BP:S-adenosylmethionine metabolic process);GO:0005634(CC:nucleus);GO:0005737(CC:cytoplasm);GO:0005829(CC:cytosol);GO:0005902(CC:…	mmu:14431(Gamt)	mmu00260(Glycine, serine and threonine metabolism);mmu00330(Arginine and proline metabolism)	Cytoplasmic
O35972	Large ribosomal subunit protein uL23m	Mrpl23	O35972	O35972	Mrpl23	Large ribosomal subunit protein uL23m	RM23_MOUSE	7		19138.1	17531.3	22854	22676.7	22725.7	18482.7	29516.8	26421.9	11958.2	19884.2	21490.5	16235.7	26111.7	13744.2	17645.9	27936.8	23337.2	27023.1	28523.9	0.399356	NA	GO:0006412(BP:translation);GO:0032543(BP:mitochondrial translation);GO:0001650(CC:fibrillar center);GO:0005739(CC:mitochondrion);GO:0005743(CC:mitochondrial inner membrane);GO:0005762(CC:mitochondrial large ribosomal subunit);GO:0022626(CC:cytosolic ribosome);GO:0003735(MF:structural constituent of ribosome)	mmu:19935(Mrpl23)	mmu03010(Ribosome)	Mitochondrial	PF00276(Ribosomal protein L23)
O54692	Centromere/kinetochore protein zw10 homolog	Zw10	O54692	O54692	Zw10	Centromere/kinetochore protein zw10 homolog	ZW10_MOUSE	12	8763.35	8003.68	18460.2	11622.1	5497.4	14217.5	10268.6	16410.1	12864	13938.8	19890.6	17233.3	15638.2	11334.7	12613	10488.5	15130.3	13861.2	21329.1	14206.9	0.202405	NA	GO:0000070(BP:mitotic sister chromatid segregation);GO:0000132(BP:establishment of mitotic spindle orientation);GO:0006888(BP:endoplasmic reticulum to Golgi vesicle-mediated transport);GO:0007030(BP:Golgi organization);GO:0007080(BP:mitotic metaphase plate congression);GO:0007094(BP:mitotic spindle assembly checkpoint signaling);GO:0007096(BP:regulation of exit from mitosis);GO:0015031(BP:protein…	mmu:26951		Cytoplasmic;Nuclear	PF20666(Centromere/kinetochore protein zw10, C-terminal);PF06248(Centromere/kinetochore Zw10 N-terminal);PF20665(Centromere/kinetochore protein zw10, middle domain)
O54724	Caveolae-associated protein 1	Cavin1	O54724	O54724	Cavin1	Caveolae-associated protein 1	CAVN1_MOUSE	35	1333400	1290090	1326420	1394850	1135020	1186430	1469360	1234860	1437600	1600660	1633510	1641210	1472670	1421550	1634520	1710690	1375010	1331260	1517880	1765230	0.0354226	NA	GO:0006361(BP:transcription initiation from RNA polymerase I promoter);GO:0006363(BP:termination of RNA polymerase I transcription);GO:0009303(BP:rRNA transcription);GO:0009306(BP:protein secretion);GO:2000147(BP:positive regulation of cell motility);GO:0005634(CC:nucleus);GO:0005737(CC:cytoplasm);GO:0005739(CC:mitochondrion);GO:0005783(CC:endoplasmic reticulum);GO:0005829(CC:cytosol);GO:0005886(…	mmu:19285		Nuclear	PF15237(PTRF/SDPR family)
O54734	Dolichyl-diphosphooligosaccharide--protein glycosyltransferase 48 kDa subunit	Ddost	O54734	O54734	Ddost	Dolichyl-diphosphooligosaccharide--protein glycosyltransferase 48 kDa subunit	OST48_MOUSE	16	99565.3	109830	108618	105508	95131.5	101863	125997	96897.4	90737.5	102531	109068	106943	119585	95520.8	111370	107471	98224.8	86517.1	103835	103223	0.567491	NA	GO:0006486(BP:protein glycosylation);GO:0006487(BP:protein N-linked glycosylation);GO:0018279(BP:protein N-linked glycosylation via asparagine);GO:0031647(BP:regulation of protein stability);GO:0034097(BP:response to cytokine);GO:0042110(BP:T cell activation);GO:0005783(CC:endoplasmic reticulum);GO:0005789(CC:endoplasmic reticulum membrane);GO:0008250(CC:oligosaccharyltransferase complex);GO:0043…	mmu:13200(Ddost)	mmu00510(N-Glycan biosynthesis);mmu00513(Various types of N-glycan biosynthesis);mmu04141(Protein processing in endoplasmic reticulum)	PlasmaMembrane	PF03345(Oligosaccharyltransferase 48 kDa subunit beta)
O54754	Aldehyde oxidase 1	Aox1	O54754	O54754	Aox1	Aldehyde oxidase 1	AOXA_MOUSE	28	131501	180660	178337	211912	185212	165026	163036	160140	203619	182054	176815	206668	187056	177855	161296	166961	186858	193732	185131	179299	0.913686	NA	GO:0006629(BP:lipid metabolic process);GO:0006805(BP:xenobiotic metabolic process);GO:0005829(CC:cytosol);GO:0004031(MF:aldehyde oxidase activity);GO:0005506(MF:iron ion binding);GO:0009055(MF:electron transfer activity);GO:0042802(MF:identical protein binding);GO:0042803(MF:protein homodimerization activity);GO:0043546(MF:molybdopterin cofactor binding);GO:0050660(MF:flavin adenine dinucleotide …	mmu:11761(Aox1)	mmu00280(Valine, leucine and isoleucine degradation);mmu00350(Tyrosine metabolism);mmu00380(Tryptophan metabolism);mmu00750(Vitamin B6 metabolism);mmu00760(Nicotinate and nicotinamide metabolism);mmu00830(Retinol metabolism);mmu00982(Drug metabolism - cytochrome P450);mmu04630(JAK-STAT signaling pathway)	Cytoplasmic	PF01315(Aldehyde oxidase and xanthine dehydrogenase, a/b hammerhead domain);PF03450(CO dehydrogenase flavoprotein C-terminal domain);PF00111(2Fe-2S iron-sulfur cluster binding domain);PF00941(FAD binding domain in molybdopterin dehydrogenase);PF02738(Molybdopterin cofactor-binding domain);PF20256(Molybdopterin cofactor-binding domain);PF01799([2Fe-2S] binding domain)
O54774	AP-3 complex subunit delta-1	Ap3d1	O54774	O54774	Ap3d1	AP-3 complex subunit delta-1	AP3D1_MOUSE	28	35971.3	36770.3	46891.5	44406.7	40789.4	41736.8	55165.7	40239.7	36183.3	38840.3	49111.2	45662.3	45284.6	38162.7	44270	29456.4	35504.2	29178.5	40392.8	40216.8	0.0781187	NA	GO:0006623(BP:protein targeting to vacuole);GO:0006829(BP:zinc ion transport);GO:0006886(BP:intracellular protein transport);GO:0006896(BP:Golgi to vacuole transport);GO:0008089(BP:anterograde axonal transport);GO:0016182(BP:synaptic vesicle budding from endosome);GO:0016183(BP:synaptic vesicle coating);GO:0016192(BP:vesicle-mediated transport);GO:0019882(BP:antigen processing and presentation);G…	mmu:11776(Ap3d1)	mmu04142(Lysosome)	Nuclear	PF01602(Adaptin N terminal region);PF06375(AP-3 complex subunit delta-1)
O54781	SRSF protein kinase 2	Srpk2	O54781	O54781	Srpk2	SRSF protein kinase 2	SRPK2_MOUSE	7	17361.8	14525.1	22295.7	12886.8	16305	15754.8	16876.9	17521.6	15165.9	17265.9	19218.1	15135.3	13881	13968.8	12686.2	13792.3	17941	16277.1	20829.2	11198.9	0.792899	NA	GO:0000245(BP:spliceosomal complex assembly);GO:0001525(BP:angiogenesis);GO:0006468(BP:protein phosphorylation);GO:0008284(BP:positive regulation of cell population proliferation);GO:0008380(BP:RNA splicing);GO:0010628(BP:positive regulation of gene expression);GO:0030154(BP:cell differentiation);GO:0035063(BP:nuclear speck organization);GO:0035556(BP:intracellular signal transduction);GO:0043525…	mmu:20817		Nuclear	PF00069(Protein kinase domain)
O54782	Epididymis-specific alpha-mannosidase	Man2b2	O54782	O54782	Man2b2	Epididymis-specific alpha-mannosidase	MA2B2_MOUSE	15	62296.9	55387.1	56418.1	56255.4	51554.4	44653.7	41798.5	43003	41555.7	50001.4	54374.5	49974.9	56650.4	46724.9	58696.2	49746.5	46539.4	37292.5	51070.4	39314	0.00142482	control-AS;Glu-AS;control-AS-Glu	GO:0006013(BP:mannose metabolic process);GO:0009313(BP:oligosaccharide catabolic process);GO:0005576(CC:extracellular region);GO:0005764(CC:lysosome);GO:0043202(CC:lysosomal lumen);GO:0004559(MF:alpha-mannosidase activity);GO:0008496(MF:mannan endo-1,6-alpha-mannosidase activity);GO:0030246(MF:carbohydrate binding);GO:0046872(MF:metal ion binding)	mmu:17160(Man2b2)	mmu00511(Other glycan degradation)	Lysosomal	PF09261(Alpha mannosidase middle domain);PF01074(Glycosyl hydrolases family 38 N-terminal domain);PF07748(Glycosyl hydrolases family 38 C-terminal domain)
O54784	Death-associated protein kinase 3	Dapk3	O54784	O54784	Dapk3	Death-associated protein kinase 3	DAPK3_MOUSE	10	26239.7	31212.8	27638.6	27621.6	23920.9	29279	41954.7	20358.4	25430.8	19380	25609.8	27428.1	25059.5	24508.7	34222.3	34997.4	23075.6	22672	36351.5	32158.6	0.885016	NA	GO:0006325(BP:chromatin organization);GO:0006468(BP:protein phosphorylation);GO:0006915(BP:apoptotic process);GO:0007346(BP:regulation of mitotic cell cycle);GO:0008360(BP:regulation of cell shape);GO:0017148(BP:negative regulation of translation);GO:0030335(BP:positive regulation of cell migration);GO:0032956(BP:regulation of actin cytoskeleton organization);GO:0035556(BP:intracellular signal tr…	mmu:13144(Dapk3)	mmu04140(Autophagy - animal);mmu05200(Pathways in cancer);mmu05219(Bladder cancer)	Cytoplasmic;Mitochondrial;Nuclear	PF00069(Protein kinase domain)
O54786	DNA fragmentation factor subunit alpha	Dffa	O54786	O54786	Dffa	DNA fragmentation factor subunit alpha	DFFA_MOUSE	3	26677.9	80483.4	38234.5	58487.3	24610.1	26389.5	29932.3	29232.1		26239.9	55814.9	29698.3	46125.6		54637.6		26002.2	37317.1		27137.8	0.219617	NA	GO:0006309(BP:apoptotic DNA fragmentation);GO:0043065(BP:positive regulation of apoptotic process);GO:0061077(BP:chaperone-mediated protein folding);GO:0070242(BP:thymocyte apoptotic process);GO:1900118(BP:negative regulation of execution phase of apoptosis);GO:1902511(BP:negative regulation of apoptotic DNA fragmentation);GO:0000785(CC:chromatin);GO:0005634(CC:nucleus);GO:0005829(CC:cytosol);GO:…	mmu:13347(Dffa)	mmu04210(Apoptosis)	Cytoplasmic	PF09033(DNA Fragmentation factor 45kDa, C terminal domain);PF02017(CIDE-N domain)
O54794	Aquaporin-7	Aqp7	O54794	O54794	Aqp7	Aquaporin-7	AQP7_MOUSE	3	12580.5	17748.9	20532.3	12905.7	13273.4	9978.08	16071.8	22215.5	14494.3	7917.29	15979.6	18435.7	10700.3	12934.5	8277.48	5115.6	14661.2	11840.5	10841.2	12319.4	0.433349	NA	GO:0006833(BP:water transport);GO:0015793(BP:glycerol transmembrane transport);GO:0015840(BP:urea transport);GO:0070295(BP:renal water absorption);GO:0005737(CC:cytoplasm);GO:0005811(CC:lipid droplet);GO:0005886(CC:plasma membrane);GO:0005911(CC:cell-cell junction);GO:0005938(CC:cell cortex);GO:0016323(CC:basolateral plasma membrane);GO:0030659(CC:cytoplasmic vesicle membrane);GO:0031526(CC:brush…	mmu:11832(Aqp7)	mmu04923(Regulation of lipolysis in adipocytes);mmu03320(PPAR signaling pathway)	PlasmaMembrane	PF00230(Major intrinsic protein)
O54824	Pro-interleukin-16	Il16	O54824	O54824	Il16	Pro-interleukin-16	IL16_MOUSE	11	18653.9	46445.9	43970.4	50086.9	22307.1	16303.1	11970	45802.7	8938.84	29442	49260.3	23532.2	49578.1	26525	44210.6	14318.4	14482.1	15890.8	12225.3	13589.3	0.0187198	Glu-AS-Glu	GO:0030595(BP:leukocyte chemotaxis);GO:0032730(BP:positive regulation of interleukin-1 alpha production);GO:0032735(BP:positive regulation of interleukin-12 production);GO:0032755(BP:positive regulation of interleukin-6 production);GO:0050729(BP:positive regulation of inflammatory response);GO:0050930(BP:induction of positive chemotaxis);GO:0051924(BP:regulation of calcium ion transport);GO:00056…	mmu:16170(Il16)	mmu04060(Cytokine-cytokine receptor interaction)	Nuclear	PF00595(PDZ domain)
O54825	Bystin	Bysl	O54825	O54825	Bysl	Bystin	BYST_MOUSE	5	5331.34	9300.55	14573	10628.3		25138.3	16108.6	10814.9	13537.9	6484.93	12844.5	10110.9	11912.3	11640.2	11079.8	12896.6	6495.28	8913.78	6805.62	13837.1	0.35951	NA	GO:0000462(BP:maturation of SSU-rRNA from tricistronic rRNA transcript (SSU-rRNA, 5.8S rRNA, LSU-rRNA));GO:0001701(BP:in utero embryonic development);GO:0001825(BP:blastocyst formation);GO:0001829(BP:trophectodermal cell differentiation);GO:0006364(BP:rRNA processing);GO:0072089(BP:stem cell proliferation);GO:0005654(CC:nucleoplasm);GO:0005694(CC:chromosome);GO:0005730(CC:nucleolus);GO:0005737(CC…	mmu:53414		Cytoplasmic	PF05291(Bystin)
O54829	Regulator of G-protein signaling 7	Rgs7	O54829	O54829	Rgs7	Regulator of G-protein signaling 7	RGS7_MOUSE	5	46370.4	23924.5	19373.1	22620.4	30243.1	19326.4	16769.5	17780	18377.6	17873.1	17387	18803.4	12165.1	17030.4	12218.2	21706.6	13485.7	10933.4	18676.6	13270	0.0104268	control-AS-Glu;Glu-control	GO:0007186(BP:G protein-coupled receptor signaling pathway);GO:0008277(BP:regulation of G protein-coupled receptor signaling pathway);GO:0035556(BP:intracellular signal transduction);GO:0045744(BP:negative regulation of G protein-coupled receptor signaling pathway);GO:0060078(BP:regulation of postsynaptic membrane potential);GO:1901381(BP:positive regulation of potassium ion transmembrane transpo…	mmu:24012		Nuclear	PF00615(Regulator of G protein signaling domain);PF18148(Regulator of G-protein signalling DHEX domain);PF00631(GGL domain);PF00610(Domain found in Dishevelled, Egl-10, and Pleckstrin (DEP))
O54833	Casein kinase II subunit alpha'	Csnk2a2	O54833	O54833	Csnk2a2	Casein kinase II subunit alpha'	CSK22_MOUSE	15	44468.4	57621.7	52537.7	51407.6	52432.5	58218.5	45495.1	46894	50074.8	51778.9	50926.8	57883	53183.7	56526.4	48918.1	55587.1	52793.5	41678.3	50573.8	54261.7	0.771238	NA	GO:0006915(BP:apoptotic process);GO:0007049(BP:cell cycle);GO:0007283(BP:spermatogenesis);GO:0016055(BP:Wnt signaling pathway);GO:0016310(BP:phosphorylation);GO:0051726(BP:regulation of cell cycle);GO:1905818(BP:regulation of chromosome separation);GO:2000059(BP:negative regulation of ubiquitin-dependent protein catabolic process);GO:0000785(CC:chromatin);GO:0001669(CC:acrosomal vesicle);GO:00056…	mmu:13000(Csnk2a2)	mmu03008(Ribosome biogenesis in eukaryotes);mmu04310(Wnt signaling pathway);mmu04064(NF-kappa B signaling pathway);mmu04137(Mitophagy - animal);mmu04520(Adherens junction);mmu05235(PD-L1 expression and PD-1 checkpoint pathway in cancer);mmu05162(Measles);mmu05010(Alzheimer disease);mmu05020(Prion disease);mmu05022(Pathways of neurodegeneration - multiple diseases)	Cytoplasmic	PF00069(Protein kinase domain)
O54834	Rho GTPase-activating protein 6	Arhgap6	O54834	O54834	Arhgap6	Rho GTPase-activating protein 6	RHG06_MOUSE	3	10322	2959.13	6552.62	7441.41	2747.84		2739.66	8046.97	6146.3	3502.57	6088.91	3684.4	2634.37		2789.01		3193.4	2566.07	2931.42		0.310874	NA	GO:0007015(BP:actin filament organization);GO:0007165(BP:signal transduction);GO:0043547(BP:positive regulation of GTPase activity);GO:0048041(BP:focal adhesion assembly);GO:0051497(BP:negative regulation of stress fiber assembly);GO:0051895(BP:negative regulation of focal adhesion assembly);GO:0005737(CC:cytoplasm);GO:0005829(CC:cytosol);GO:0015629(CC:actin cytoskeleton);GO:0005096(MF:GTPase act…	mmu:11856		Nuclear	PF00620(RhoGAP domain)
O54865	Guanylate cyclase soluble subunit beta-1	Gucy1b1	O54865	O54865	Gucy1b1	Guanylate cyclase soluble subunit beta-1	GCYB1_MOUSE	39	71007.8	69162.6	56846.6	54481.4	67164.7	67728.5	98114.5	38414.7	60794.7	67516	65546	58008.8	61199.1	51578.5	73611	79370.1	55801.7	50936.4	64009.6	65558.6	0.955531	NA	GO:0006182(BP:cGMP biosynthetic process);GO:0019934(BP:cGMP-mediated signaling);GO:0038060(BP:nitric oxide-cGMP-mediated signaling pathway);GO:0070482(BP:response to oxygen levels);GO:0071732(BP:cellular response to nitric oxide);GO:0099555(BP:trans-synaptic signaling by nitric oxide, modulating synaptic transmission);GO:0005737(CC:cytoplasm);GO:0008074(CC:guanylate cyclase complex, soluble);GO:0…	mmu:54195(Gucy1b1)	mmu00230(Purine metabolism);mmu04022(cGMP-PKG signaling pathway);mmu04540(Gap junction);mmu04611(Platelet activation);mmu04921(Oxytocin signaling pathway);mmu04924(Renin secretion);mmu04270(Vascular smooth muscle contraction);mmu04970(Salivary secretion);mmu04730(Long-term depression);mmu04713(Circadian entrainment)	Cytoplasmic	PF07700(Haem-NO-binding);PF00211(Adenylate and Guanylate cyclase catalytic domain);PF07701(Heme NO binding associated)
O54879	High mobility group protein B3	Hmgb3	O54879	O54879	Hmgb3	High mobility group protein B3	HMGB3_MOUSE	4		28018.9	34904.3	35760.6	30341.9	28664.6	26193.8	52109.3	28890.2	19990	28178	26717.6	27928	34314.3	21132.4	19854.8	30798.3	34873.4	29628.7	30697.3	0.796364	NA	GO:0006357(BP:regulation of transcription by RNA polymerase II);GO:0032392(BP:DNA geometric change);GO:0045087(BP:innate immune response);GO:0045578(BP:negative regulation of B cell differentiation);GO:0045638(BP:negative regulation of myeloid cell differentiation);GO:0005634(CC:nucleus);GO:0005694(CC:chromosome);GO:0005737(CC:cytoplasm);GO:0000400(MF:four-way junction DNA binding);GO:0003677(MF:…	mmu:15354		Nuclear	PF09011(HMG-box domain);PF00505(HMG (high mobility group) box)
O54890	Integrin beta-3	Itgb3	O54890	O54890	Itgb3	Integrin beta-3	ITB3_MOUSE	26	115349	74352	68446.7	69705.5	75821.6	108770	151688	50679.5	76428.9	121083	64175.3	78898.3	54132.6	60297.2	49882.1	98242	63836.5	87704.4	81075.5	69750.3	0.104405	NA	GO:0001938(BP:positive regulation of endothelial cell proliferation);GO:0001954(BP:positive regulation of cell-matrix adhesion);GO:0002687(BP:positive regulation of leukocyte migration);GO:0007044(BP:cell-substrate junction assembly);GO:0007160(BP:cell-matrix adhesion);GO:0007229(BP:integrin-mediated signaling pathway);GO:0007566(BP:embryo implantation);GO:0008277(BP:regulation of G protein-coupl…	mmu:16416(Itgb3)	mmu03266(Virion - Herpesvirus);mmu04015(Rap1 signaling pathway);mmu04151(PI3K-Akt signaling pathway);mmu04512(ECM-receptor interaction);mmu04145(Phagosome);mmu04148(Efferocytosis);mmu04510(Focal adhesion);mmu04820(Cytoskeleton in muscle cells);mmu04810(Regulation of actin cytoskeleton);mmu04640(Hematopoietic cell lineage);mmu04611(Platelet activation);mmu04613(Neutrophil extracellular trap format…	Extracellular	PF07974(EGF-like domain);PF07965(Integrin beta tail domain);PF08725(Integrin beta cytoplasmic domain);PF17205(Integrin plexin domain);PF18372(Integrin beta epidermal growth factor like domain 1);PF00362(Integrin beta chain VWA domain)
O54901	OX-2 membrane glycoprotein	Cd200	O54901	O54901	Cd200	OX-2 membrane glycoprotein	OX2G_MOUSE	9	309155	341945	303348	254232	357802	410988	536147	264877	350878	317852	261813	280417	219625	243973	255491	296726	362132	269342	299813	333335	0.0367939	Glu-AS	GO:0008285(BP:negative regulation of cell population proliferation);GO:0032715(BP:negative regulation of interleukin-6 production);GO:0034113(BP:heterotypic cell-cell adhesion);GO:0043031(BP:negative regulation of macrophage activation);GO:0050776(BP:regulation of immune response);GO:0071636(BP:positive regulation of transforming growth factor beta production);GO:0098609(BP:cell-cell adhesion);GO…			PlasmaMembrane	PF00047(Immunoglobulin domain)
O54905	Beta-1,3-galactosyltransferase 2	B3galt2	O54905	O54905	B3galt2	Beta-1,3-galactosyltransferase 2	B3GT2_MOUSE	4	25359.7	23422.7	24545	25644.9	18945.4					15615.7	21823.1	25880.2	29721.9	16416.8	12163.3	21945.5	18570.3		15958	8254.7	0.237672	NA	GO:0006493(BP:protein O-linked glycosylation);GO:0006682(BP:galactosylceramide biosynthetic process);GO:0009312(BP:oligosaccharide biosynthetic process);GO:0000139(CC:Golgi membrane);GO:0016020(CC:membrane);GO:0008499(MF:UDP-galactose:beta-N-acetylglucosamine beta-1,3-galactosyltransferase activity);GO:0047275(MF:glucosaminylgalactosylglucosylceramide beta-galactosyltransferase activity)	mmu:26878(B3galt2)	mmu00601(Glycosphingolipid biosynthesis - lacto and neolacto series)	PlasmaMembrane;Mitochondrial	PF01762(Galactosyltransferase);PF19341(Beta-1,3-galactosyltransferase 2 N-terminus)
O54916	RalBP1-associated Eps domain-containing protein 1	Reps1	O54916	O54916	Reps1	RalBP1-associated Eps domain-containing protein 1	REPS1_MOUSE	4	14345.8	18008.6	16814.6	16555.1	12546.6	18995.8	18564.6	21051.5	19460.3	14756.1	17477.2	15312.6	12998.6	27085.6	10764.5	19999.7	16370	17049.2	19624.2	17203.6	0.590736	NA	GO:0006897(BP:endocytosis);GO:0016197(BP:endosomal transport);GO:0005654(CC:nucleoplasm);GO:0005737(CC:cytoplasm);GO:0005829(CC:cytosol);GO:0005886(CC:plasma membrane);GO:0005905(CC:clathrin-coated pit);GO:0043231(CC:intracellular membrane-bounded organelle);GO:0005509(MF:calcium ion binding);GO:0017124(MF:SH3 domain binding)	mmu:19707		Nuclear	PF12763(Cytoskeletal-regulatory complex EF hand)
O54931	PALM2-AKAP2 fusion protein	Pakap	O54931	O54931	Pakap	PALM2-AKAP2 fusion protein	AKAP2_MOUSE	27	58318.8	68886.2	68001.9	58587.1	76517	53193.3	50959.9	64657.4	64352.6	47353.4	57104.7	55963.8	50036.7	65970.8	51645.4	52253	63486.2	63286.1	64116.7	54525.8	0.119522	NA	GO:0008360(BP:regulation of cell shape);GO:0005886(CC:plasma membrane)	mmu:677884		Nuclear	PF03285(Paralemmin)
O54940	BCL2/adenovirus E1B 19 kDa protein-interacting protein 2	Bnip2	O54940	O54940;Q8BHE3	Bnip2	BCL2/adenovirus E1B 19 kDa protein-interacting protein 2	BNIP2_MOUSE	3	107222		10596.6	19603.8	89780.3	10056	21286.5	20367.4	16334.9	11426.4	17913.5	16359.3	10464.8	15870.2	18229.9	10028.9	18629	15117.8	19250.9	16404.3	0.0385019	NA	GO:0001824(BP:blastocyst development);GO:0006915(BP:apoptotic process);GO:0007098(BP:centrosome cycle);GO:0043410(BP:positive regulation of MAPK cascade);GO:0045666(BP:positive regulation of neuron differentiation);GO:0051057(BP:positive regulation of small GTPase mediated signal transduction);GO:0051146(BP:striated muscle cell differentiation);GO:0005635(CC:nuclear envelope);GO:0005730(CC:nucleo…	mmu:12175		Nuclear	PF13716(Divergent CRAL/TRIO domain);PF12496(Bcl2-/adenovirus E1B nineteen kDa-interacting protein 2)
O54941	SWI/SNF-related matrix-associated actin-dependent regulator of chromatin subfamily E member 1	Smarce1	O54941	O54941	Smarce1	SWI/SNF-related matrix-associated actin-dependent regulator of chromatin subfamily E member 1	SMCE1_MOUSE	9	27537.9	36011.8	28650.6	28680.4	21553.2	26544	22436.1	28881	21617.3	21695.1	30940.8	24041	29299.3	22956.4	26561.4	25356.6	22530.6	26502.9	19044.4	20903.5	0.130698	NA	GO:0006337(BP:nucleosome disassembly);GO:0006338(BP:chromatin remodeling);GO:0006357(BP:regulation of transcription by RNA polymerase II);GO:0022008(BP:neurogenesis);GO:0030071(BP:regulation of mitotic metaphase/anaphase transition);GO:0045582(BP:positive regulation of T cell differentiation);GO:0045597(BP:positive regulation of cell differentiation);GO:0045663(BP:positive regulation of myoblast …	mmu:57376(Smarce1)	mmu03082(ATP-dependent chromatin remodeling);mmu04714(Thermogenesis);mmu05225(Hepatocellular carcinoma)	Nuclear	PF00505(HMG (high mobility group) box)
O54942	Claudin-5	Cldn5	O54942	O54942	Cldn5	Claudin-5	CLD5_MOUSE	1	14727.5	13895.5	7811.66	12396.8	7514.07	2886.62	8143.61	5859.18		3353.3	16651.8	11212.5	9801.77	13268.7	18885.7	4329.19	7207.51		5340.61	11234.8	0.00455282	Glu-AS;Glu-AS-Glu	GO:0007043(BP:cell-cell junction assembly);GO:0007155(BP:cell adhesion);GO:0007179(BP:transforming growth factor beta receptor signaling pathway);GO:0008284(BP:positive regulation of cell population proliferation);GO:0010628(BP:positive regulation of gene expression);GO:0010629(BP:negative regulation of gene expression);GO:0016338(BP:calcium-independent cell-cell adhesion via plasma membrane cell…	mmu:12741(Cldn5)	mmu04514(Cell adhesion molecules);mmu04530(Tight junction);mmu04670(Leukocyte transendothelial migration);mmu05160(Hepatitis C)	PlasmaMembrane	PF00822(PMP-22/EMP/MP20/Claudin family)
O54946	DnaJ homolog subfamily B member 6	Dnajb6	O54946	O54946;Q9QYI8	Dnajb6	DnaJ homolog subfamily B member 6	DNJB6_MOUSE	6	22348.6	25760.3	20872.8	16324.3	31518.2	21151.8	20817.6	27134.2	18861.1	25831	17864.2	17475.1	21383.2	20615.8	21479.8	19830.4	17409.8	16094.8	21068.5	14455.4	0.100113	NA	GO:0006457(BP:protein folding);GO:0030036(BP:actin cytoskeleton organization);GO:0030198(BP:extracellular matrix organization);GO:0032880(BP:regulation of protein localization);GO:0034504(BP:protein localization to nucleus);GO:0045109(BP:intermediate filament organization);GO:0045892(BP:negative regulation of transcription, DNA-templated);GO:0060710(BP:chorio-allantoic fusion);GO:0060715(BP:syncy…	mmu:23950		Nuclear	PF00226(DnaJ domain)
O54950	5'-AMP-activated protein kinase subunit gamma-1	Prkag1	O54950	O54950	Prkag1	5'-AMP-activated protein kinase subunit gamma-1	AAKG1_MOUSE	17	43780	45700.5	44090	40985.3	56289.3	42289.9	60599.8	50990.3	56998.7	39220.2	42610.9	50191.2	40914	47340.2	33210.7	37212	43636	56799.9	37912.1	41915.7	0.442346	NA	GO:0006633(BP:fatty acid biosynthetic process);GO:0010628(BP:positive regulation of gene expression);GO:0031669(BP:cellular response to nutrient levels);GO:0051170(BP:import into nucleus);GO:0005634(CC:nucleus);GO:0005654(CC:nucleoplasm);GO:0005737(CC:cytoplasm);GO:0005829(CC:cytosol);GO:0031588(CC:nucleotide-activated protein kinase complex);GO:0032991(CC:protein-containing complex);GO:0004672(M…	mmu:19082(Prkag1)	mmu04371(Apelin signaling pathway);mmu04068(FoxO signaling pathway);mmu04152(AMPK signaling pathway);mmu04530(Tight junction);mmu04910(Insulin signaling pathway);mmu04922(Glucagon signaling pathway);mmu04920(Adipocytokine signaling pathway);mmu04921(Oxytocin signaling pathway);mmu04211(Longevity regulating pathway);mmu04213(Longevity regulating pathway - multiple species);mmu04710(Circadian rhyth…	PlasmaMembrane;Cytoplasmic	PF00571(CBS domain)
O54957	Linker for activation of T-cells family member 1	Lat	O54957	O54957	Lat	Linker for activation of T-cells family member 1	LAT_MOUSE	2	9770.93		8111.18			12095.3		10952.3			3223.68										0.0423051	Glu-AS	GO:0002250(BP:adaptive immune response);GO:0002260(BP:lymphocyte homeostasis);GO:0006954(BP:inflammatory response);GO:0006955(BP:immune response);GO:0006968(BP:cellular defense response);GO:0007169(BP:transmembrane receptor protein tyrosine kinase signaling pathway);GO:0007229(BP:integrin-mediated signaling pathway);GO:0007265(BP:Ras protein signal transduction);GO:0010467(BP:gene expression);GO:…	mmu:16797(Lat)	mmu04014(Ras signaling pathway);mmu04015(Rap1 signaling pathway);mmu04064(NF-kappa B signaling pathway);mmu04650(Natural killer cell mediated cytotoxicity);mmu04660(T cell receptor signaling pathway);mmu04658(Th1 and Th2 cell differentiation);mmu04659(Th17 cell differentiation);mmu04664(Fc epsilon RI signaling pathway);mmu04666(Fc gamma R-mediated phagocytosis);mmu05235(PD-L1 expression and PD-1 …	Extracellular;Nuclear	PF15234(Linker for activation of T-cells)
O54962	Barrier-to-autointegration factor	Banf1	O54962	O54962	Banf1	Barrier-to-autointegration factor	BAF_MOUSE	10	227831	270872	250897	231893	252642	233180	315509	238373	210634	257188	262391	225253	248226	252827	279312	264702	223253	211568	256733	247184	0.875494	NA	GO:0006325(BP:chromatin organization);GO:0006979(BP:response to oxidative stress);GO:0007084(BP:mitotic nuclear membrane reassembly);GO:0010836(BP:negative regulation of protein ADP-ribosylation);GO:0015074(BP:DNA integration);GO:0032480(BP:negative regulation of type I interferon production);GO:0045071(BP:negative regulation of viral genome replication);GO:0045824(BP:negative regulation of innat…	mmu:23825		Extracellular;Cytoplasmic;Nuclear	PF02961(Barrier to autointegration factor)
O54974	Galectin-7	Lgals7	O54974	O54974	Lgals7	Galectin-7	LEG7_MOUSE	5	27848.3	37234.7	33868.4	30287	28480	20490.2			19710.8	22459.1				20410.3		18555	21283	18518.4		15277.3	0.000594657	control-AS;control-AS-Glu;Glu-control	GO:0006915(BP:apoptotic process);GO:0001533(CC:cornified envelope);GO:0005576(CC:extracellular region);GO:0005634(CC:nucleus);GO:0005737(CC:cytoplasm);GO:0030246(MF:carbohydrate binding)			Cytoplasmic;Mitochondrial	PF00337(Galactoside-binding lectin)
O54983	Ketimine reductase mu-crystallin	Crym	O54983	O54983	Crym	Ketimine reductase mu-crystallin	CRYM_MOUSE	3	12743.8	17081.2	9698.11	6786.92		5737.61			8473.2	9015.43	8709.59	9974.57	8808.1	6010.84	7949	5820	13147.5	3319.22	7051.22	2890.43	0.184551	NA	GO:0000122(BP:negative regulation of transcription by RNA polymerase II);GO:0006839(BP:mitochondrial transport);GO:0007605(BP:sensory perception of sound);GO:0042403(BP:thyroid hormone metabolic process);GO:0070327(BP:thyroid hormone transport);GO:0005634(CC:nucleus);GO:0005737(CC:cytoplasm);GO:0005739(CC:mitochondrion);GO:0005829(CC:cytosol);GO:0003714(MF:transcription corepressor activity);GO:0…	mmu:12971		Cytoplasmic	PF02423(Ornithine cyclodeaminase/mu-crystallin family)
O54984	ATPase GET3	Get3	O54984	O54984	Get3	ATPase GET3	GET3_MOUSE	15	97101	132617	123874	114322	113721	119608	100221	113302	141530	119883	125316	128162	124430	127853	106615	121229	119141	130903	126156	140370	0.48328	NA	GO:0006620(BP:post-translational protein targeting to endoplasmic reticulum membrane);GO:0071816(BP:tail-anchored membrane protein insertion into ER membrane);GO:0005654(CC:nucleoplasm);GO:0005730(CC:nucleolus);GO:0005789(CC:endoplasmic reticulum membrane);GO:0043529(CC:GET complex);GO:0005524(MF:ATP binding);GO:0016887(MF:ATP hydrolysis activity);GO:0032977(MF:membrane insertase activity);GO:004…	mmu:56495(Get3)	mmu03060(Protein export)	Cytoplasmic	PF02374(Anion-transporting ATPase)
O54988	STE20-like serine/threonine-protein kinase	Slk	O54988	O54988	Slk	STE20-like serine/threonine-protein kinase	SLK_MOUSE	20	38622.3	45679.7	59795.2	35032.7	50819.5	47760.3	42994.4	46351.1	48821.6	45280.6	52613.5	40352.9	44142.8	47189.9	48335.3	53699.7	43431.8	54356.2	53001.8	41598.5	0.840279	NA	GO:0006915(BP:apoptotic process);GO:0030334(BP:regulation of cell migration);GO:0031122(BP:cytoplasmic microtubule organization);GO:0042981(BP:regulation of apoptotic process);GO:0043065(BP:positive regulation of apoptotic process);GO:0046777(BP:protein autophosphorylation);GO:0051893(BP:regulation of focal adhesion assembly);GO:0071346(BP:cellular response to interferon-gamma);GO:0005737(CC:cyto…	mmu:20874(Slk)	mmu04114(Oocyte meiosis)	Nuclear	PF00069(Protein kinase domain);PF12474(Polo kinase kinase)
O54992	MAP kinase-activated protein kinase 5	Mapkapk5	O54992	O54992	Mapkapk5	MAP kinase-activated protein kinase 5	MAPK5_MOUSE	2	46744.4	30019.3	26572.6	36274.9	30193.3	31439.9	22744.9	25682.7	24439.7	26363.1	27333	22644.2	28872.2	37364.3	20364.8	30943.7	38720.3	29677.1	26939.6	35583	0.144054	NA	GO:0006417(BP:regulation of translation);GO:0007265(BP:Ras protein signal transduction);GO:0032007(BP:negative regulation of TOR signaling);GO:0032212(BP:positive regulation of telomere maintenance via telomerase);GO:0046777(BP:protein autophosphorylation);GO:0060999(BP:positive regulation of dendritic spine development);GO:0090400(BP:stress-induced premature senescence);GO:1904355(BP:positive re…	mmu:17165(Mapkapk5)	mmu04010(MAPK signaling pathway)	Nuclear	PF00069(Protein kinase domain)
O54998	Peptidyl-prolyl cis-trans isomerase FKBP7	Fkbp7	O54998	O54998	Fkbp7	Peptidyl-prolyl cis-trans isomerase FKBP7	FKBP7_MOUSE	9	19420.6	21867.2	15425.1	15437.4	21364.1	19399.2	20119.9	15872.8	22430.6	14050	17157.5	20995.8	20655.7	15990.8	16478.7	19779	18179.4	20543.9	26030.4	22007.9	0.352503	NA	GO:0005783(CC:endoplasmic reticulum);GO:0005788(CC:endoplasmic reticulum lumen);GO:0003755(MF:peptidyl-prolyl cis-trans isomerase activity);GO:0005509(MF:calcium ion binding)	mmu:14231		Cytoplasmic	PF00254(FKBP-type peptidyl-prolyl cis-trans isomerase);PF13499(EF-hand domain pair)
O55003	BCL2/adenovirus E1B 19 kDa protein-interacting protein 3	Bnip3	O55003	O55003	Bnip3	BCL2/adenovirus E1B 19 kDa protein-interacting protein 3	BNIP3_MOUSE	6	35747.2	57303.4	53289	44915.1	51810.7	33552.5	36247	27226.2	41072	40642	47757.8	56869.9	47168.8	58868.2	44828.4	48084.6	47349.2	42175.3	23302.1	53392.6	0.0461166	Glu-AS	GO:0001666(BP:response to hypoxia);GO:0006915(BP:apoptotic process);GO:0009617(BP:response to bacterium);GO:0010637(BP:negative regulation of mitochondrial fusion);GO:0010659(BP:cardiac muscle cell apoptotic process);GO:0010666(BP:positive regulation of cardiac muscle cell apoptotic process);GO:0010821(BP:regulation of mitochondrion organization);GO:0010917(BP:negative regulation of mitochondrial…	mmu:12176(Bnip3)	mmu04068(FoxO signaling pathway);mmu04140(Autophagy - animal);mmu04137(Mitophagy - animal);mmu05134(Legionellosis)	Mitochondrial	PF06553(BNIP3)
O55013	Trafficking protein particle complex subunit 3	Trappc3	O55013	O55013	Trappc3	Trafficking protein particle complex subunit 3	TPPC3_MOUSE	9	75795.9	81694.8	89267.8	88256.7	94031.5	84240	75653.6	87078.8	95102.5	86392.4	89534.8	94039.6	93551.5	88767.1	80614.2	92413.5	86388.2	91727.6	86126.9	98305.8	0.461974	NA	GO:0006888(BP:endoplasmic reticulum to Golgi vesicle-mediated transport);GO:0006891(BP:intra-Golgi vesicle-mediated transport);GO:0006901(BP:vesicle coating);GO:0048208(BP:COPII vesicle coating);GO:0099022(BP:vesicle tethering);GO:0000139(CC:Golgi membrane);GO:0005737(CC:cytoplasm);GO:0005783(CC:endoplasmic reticulum);GO:0005794(CC:Golgi apparatus);GO:0005829(CC:cytosol);GO:0030008(CC:TRAPP compl…	mmu:27096		Cytoplasmic	PF04051(Transport protein particle (TRAPP) component)
O55022	Membrane-associated progesterone receptor component 1	Pgrmc1	O55022	O55022	Pgrmc1	Membrane-associated progesterone receptor component 1	PGRC1_MOUSE	12	310670	288787	265025	266521	249885	261147	279590	224489	250606	267555	280735	279084	281519	234949	266299	287566	245829	267308	269718	264936	0.512092	NA	GO:0006783(BP:heme biosynthetic process);GO:0007613(BP:memory);GO:0008306(BP:associative learning);GO:0099563(BP:modification of synaptic structure);GO:1903078(BP:positive regulation of protein localization to plasma membrane);GO:1905809(BP:negative regulation of synapse organization);GO:0005576(CC:extracellular region);GO:0005741(CC:mitochondrial outer membrane);GO:0005783(CC:endoplasmic reticul…	mmu:53328(Pgrmc1)	mmu04080(Neuroactive ligand-receptor interaction)	Cytoplasmic;Nuclear	PF00173(Cytochrome b5-like Heme/Steroid binding domain)
O55023	Inositol monophosphatase 1	Impa1	O55023	O55023	Impa1	Inositol monophosphatase 1	IMPA1_MOUSE	17	204288	213917	202404	185767	193546	179756	223901	166454	161662	210616	208117	191913	212535	174661	204721	206593	167048	161795	185880	171862	0.287851	NA	GO:0006020(BP:inositol metabolic process);GO:0006021(BP:inositol biosynthetic process);GO:0006661(BP:phosphatidylinositol biosynthetic process);GO:0006796(BP:phosphate-containing compound metabolic process);GO:0007165(BP:signal transduction);GO:0046854(BP:phosphatidylinositol phosphate biosynthetic process);GO:0005737(CC:cytoplasm);GO:0030424(CC:axon);GO:0043025(CC:neuronal cell body);GO:0000287(…			Cytoplasmic	PF00459(Inositol monophosphatase family)
O55026	Ectonucleoside triphosphate diphosphohydrolase 2	Entpd2	O55026	O55026	Entpd2	Ectonucleoside triphosphate diphosphohydrolase 2	ENTP2_MOUSE	17	351327	213730	302315	199209	168472	293286	356810	174724	121906	395823	399980	355681	470388	216541	486252	360438	171945	150447	249422	275027	0.107359	NA	GO:0007186(BP:G protein-coupled receptor signaling pathway);GO:0009134(BP:nucleoside diphosphate catabolic process);GO:0009181(BP:purine ribonucleoside diphosphate catabolic process);GO:0030168(BP:platelet activation);GO:0071354(BP:cellular response to interleukin-6);GO:0005604(CC:basement membrane);GO:0005886(CC:plasma membrane);GO:0009986(CC:cell surface);GO:0031253(CC:cell projection membrane)…	mmu:12496(Entpd2)	mmu01232(Nucleotide metabolism);mmu00230(Purine metabolism);mmu04742(Taste transduction)	PlasmaMembrane	PF01150(GDA1/CD39 (nucleoside phosphatase) family)
O55028	Branched-chain alpha-ketoacid dehydrogenase kinase	Bckdk	O55028	O55028	Bckdk	Branched-chain alpha-ketoacid dehydrogenase kinase	BCKD_MOUSE	11	14886.8	26557.5	34985.8	38533.1	23053.8	24451.3	26795.2	50476.6	41521.9	30564.1	32263.3	43552.9	34648.5	46924.8	24456.8	26718.3	43225.7	43464.7	41296.3	39552.8	0.285807	NA	GO:0006550(BP:isoleucine catabolic process);GO:0006552(BP:leucine catabolic process);GO:0006574(BP:valine catabolic process);GO:0007283(BP:spermatogenesis);GO:0009083(BP:branched-chain amino acid catabolic process);GO:0010906(BP:regulation of glucose metabolic process);GO:0016310(BP:phosphorylation);GO:0005739(CC:mitochondrion);GO:0005947(CC:mitochondrial alpha-ketoglutarate dehydrogenase complex…	mmu:12041		Mitochondrial	PF10436(Mitochondrial branched-chain alpha-ketoacid dehydrogenase kinase);PF02518(Histidine kinase-, DNA gyrase B-, and HSP90-like ATPase)
O55029	Coatomer subunit beta'	Copb2	O55029	O55029	Copb2	Coatomer subunit beta'	COPB2_MOUSE	44	85541.8	96939.8	89384.2	84772	91996.9	92008.6	102273	78139.8	73327.7	82628.5	87820.7	88749.1	81408.8	80919.4	81368.2	89875.1	84086	85462.9	86865.2	80299.4	0.594899	NA	GO:0006886(BP:intracellular protein transport);GO:0006888(BP:endoplasmic reticulum to Golgi vesicle-mediated transport);GO:0006890(BP:retrograde vesicle-mediated transport, Golgi to endoplasmic reticulum);GO:0006891(BP:intra-Golgi vesicle-mediated transport);GO:0000139(CC:Golgi membrane);GO:0005794(CC:Golgi apparatus);GO:0005829(CC:cytosol);GO:0030126(CC:COPI vesicle coat);GO:0005080(MF:protein k…	mmu:50797		Golgi	PF00400(WD domain, G-beta repeat);PF04053(Coatomer WD associated region)
O55033	Cytoplasmic protein NCK2	Nck2	O55033	O55033	Nck2	Cytoplasmic protein NCK2	NCK2_MOUSE	6	24176.9	34932.6	24976.1	28292.4	27624.6	20362.6	30976.1	28665.4	26659.3	29422.1	24248.4	34110.1	27959.3	29858	20191.3	29279.5	31712.5	24138.5	27638.6	19774.8	0.966022	NA	GO:0001771(BP:immunological synapse formation);GO:0007015(BP:actin filament organization);GO:0007165(BP:signal transduction);GO:0016477(BP:cell migration);GO:0030032(BP:lamellipodium assembly);GO:0030838(BP:positive regulation of actin filament polymerization);GO:0033137(BP:negative regulation of peptidyl-serine phosphorylation);GO:0036493(BP:positive regulation of translation in response to endo…	mmu:17974(Nck2)	mmu04012(ErbB signaling pathway);mmu04660(T cell receptor signaling pathway);mmu04360(Axon guidance)	Cytoplasmic;Mitochondrial	PF00018(SH3 domain);PF14604(Variant SH3 domain);PF00017(SH2 domain)
O55042	Alpha-synuclein	Snca	O55042	O55042	Snca	Alpha-synuclein	SYUA_MOUSE	9	107077	64011.2	85606.5	169411	82340.5	117754	51103.7	115069	165647	86992.9	57359.7	103004	83776.8	99856.2	58574.5	104632	99129.8	145655	116193	109636	0.406515	NA	GO:0001774(BP:microglial cell activation);GO:0001921(BP:positive regulation of receptor recycling);GO:0001933(BP:negative regulation of protein phosphorylation);GO:0001956(BP:positive regulation of neurotransmitter secretion);GO:0001963(BP:synaptic transmission, dopaminergic);GO:0006631(BP:fatty acid metabolic process);GO:0006638(BP:neutral lipid metabolic process);GO:0006644(BP:phospholipid meta…	mmu:20617(Snca)	mmu05010(Alzheimer disease);mmu05012(Parkinson disease);mmu05022(Pathways of neurodegeneration - multiple diseases)	Cytoplasmic	PF01387(Synuclein)
O55057	Retinal rod rhodopsin-sensitive cGMP 3',5'-cyclic phosphodiesterase subunit delta	Pde6d	O55057	O55057	Pde6d	Retinal rod rhodopsin-sensitive cGMP 3',5'-cyclic phosphodiesterase subunit delta	PDE6D_MOUSE	1	53405.7	47260.4	35494.8	22869.7	37981.3	32997.4	47641.1	49626.6	33006.3	47804.7	45030.3	45475.1	40631	40689.9	43356.8	54979.1	34854.2	29824.6	39279.7	39030.8	0.878708	NA	GO:0007601(BP:visual perception);GO:0007602(BP:phototransduction);GO:0005737(CC:cytoplasm);GO:0005829(CC:cytosol);GO:0005856(CC:cytoskeleton);GO:0030659(CC:cytoplasmic vesicle membrane);GO:0031410(CC:cytoplasmic vesicle);GO:0042995(CC:cell projection);GO:0005095(MF:GTPase inhibitor activity);GO:0031267(MF:small GTPase binding);GO:0047555(MF:3',5'-cyclic-GMP phosphodiesterase activity)	mmu:18582(Pde6d)	mmu00230(Purine metabolism)	Cytoplasmic	PF05351(GMP-PDE, delta subunit)
O55060	Thiopurine S-methyltransferase	Tpmt	O55060	O55060	Tpmt	Thiopurine S-methyltransferase	TPMT_MOUSE	10	39181.2	46288.8	40407.1	39349.4	45215.3	40456.6	36925.8	36047.4	39108.1	42732.1	35754.9	40155.7	39900.4	43819.3	37270.1	47780	41740.3	53198.1	44910.2	45186.3	0.0109853	AS-Glu-AS;Glu-AS-Glu	GO:0006805(BP:xenobiotic metabolic process);GO:0032259(BP:methylation);GO:0005737(CC:cytoplasm);GO:0008119(MF:thiopurine S-methyltransferase activity);GO:1904047(MF:S-adenosyl-L-methionine binding)	mmu:22017(Tpmt)	mmu00983(Drug metabolism - other enzymes)	Cytoplasmic	PF05724(Thiopurine S-methyltransferase (TPMT))
O55071	Cytochrome P450 2B19	Cyp2b19	O55071	O55071	Cyp2b19	Cytochrome P450 2B19	CP2BJ_MOUSE	2		41962.5	32823.3	32471	47080.6			15659.4	33855.5		20507.9	30090.5		41813.6						39462	0.404028	NA	GO:0006805(BP:xenobiotic metabolic process);GO:0008202(BP:steroid metabolic process);GO:0019373(BP:epoxygenase P450 pathway);GO:0042178(BP:xenobiotic catabolic process);GO:0042180(BP:cellular ketone metabolic process);GO:0005737(CC:cytoplasm);GO:0005789(CC:endoplasmic reticulum membrane);GO:0043231(CC:intracellular membrane-bounded organelle);GO:0004497(MF:monooxygenase activity);GO:0005506(MF:ir…	mmu:13090(Cyp2b19)	mmu00140(Steroid hormone biosynthesis);mmu00590(Arachidonic acid metabolism);mmu00830(Retinol metabolism);mmu05207(Chemical carcinogenesis - receptor activation)	PlasmaMembrane	PF00067(Cytochrome P450)
O55091	Protein IMPACT	Impact	O55091	O55091	Impact	Protein IMPACT	IMPCT_MOUSE	8	34737.6	24314.3	49825.3	29827.7	18307.7	38821.7	39604.8	23977.3	22728.7	41271.5	44285.5	38412.6	32760.4	29233.2	40753.8	46880.9	40774.3	30146.6	28982.2	36118.5	0.713459	NA	GO:0000122(BP:negative regulation of transcription by RNA polymerase II);GO:0001933(BP:negative regulation of protein phosphorylation);GO:0006446(BP:regulation of translational initiation);GO:0031953(BP:negative regulation of protein autophosphorylation);GO:0034198(BP:cellular response to amino acid starvation);GO:0035556(BP:intracellular signal transduction);GO:0045666(BP:positive regulation of …	mmu:16210		Cytoplasmic;Nuclear	PF05773(RWD domain);PF01205(Uncharacterized protein family UPF0029)
O55098	Serine/threonine-protein kinase 10	Stk10	O55098	O55098	Stk10	Serine/threonine-protein kinase 10	STK10_MOUSE	8	17578.7	27207	23761.8	24036.5	15433.4	19174.1	7464.79	22710.7	18595.5	22152.1	34960.5	18123	28746.6	21931.7	19644.3	23577.5	21675.2	16099.4	13360.5	17918.2	0.257674	NA	GO:0007049(BP:cell cycle);GO:0046777(BP:protein autophosphorylation);GO:0071593(BP:lymphocyte aggregation);GO:2000401(BP:regulation of lymphocyte migration);GO:0005737(CC:cytoplasm);GO:0005886(CC:plasma membrane);GO:0004674(MF:protein serine/threonine kinase activity);GO:0005524(MF:ATP binding);GO:0042802(MF:identical protein binding);GO:0042803(MF:protein homodimerization activity);GO:0106310(MF…	mmu:20868(Stk10)	mmu04914(Progesterone-mediated oocyte maturation)	Nuclear	PF00069(Protein kinase domain);PF12474(Polo kinase kinase)
O55100	Synaptogyrin-1	Syngr1	O55100	O55100	Syngr1	Synaptogyrin-1	SNG1_MOUSE	2		10734.1	18749.7	11408.7	11210.6	21421.5		10989.6	8681.4		17241.6	22253.9	5937.22	5826.47	8376.69	6619.24	8550.22	9824.22	12324.4	8207.26	0.61935	NA	GO:0006605(BP:protein targeting);GO:0045055(BP:regulated exocytosis);GO:0048169(BP:regulation of long-term neuronal synaptic plasticity);GO:0048172(BP:regulation of short-term neuronal synaptic plasticity);GO:0048499(BP:synaptic vesicle membrane organization);GO:1990830(BP:cellular response to leukemia inhibitory factor);GO:0008021(CC:synaptic vesicle);GO:0030672(CC:synaptic vesicle membrane);GO:…	mmu:20972		PlasmaMembrane	PF01284(Membrane-associating domain)
O55101	Synaptogyrin-2	Syngr2	O55101	O55101	Syngr2	Synaptogyrin-2	SNG2_MOUSE	1	41626.9	35695.1	39379.4	30466.4	33382.1	33750.2	62542.8	26941.6	22801.8	28350.3	57398.8	31107.1	42924.8	33150.8	42514.8	23997.2	20332.6	28375.9	32095.2	30636.3	0.202824	NA	GO:0006605(BP:protein targeting);GO:0045055(BP:regulated exocytosis);GO:0048499(BP:synaptic vesicle membrane organization);GO:0008021(CC:synaptic vesicle);GO:0016020(CC:membrane);GO:0030672(CC:synaptic vesicle membrane);GO:0031594(CC:neuromuscular junction)	mmu:20973		PlasmaMembrane	PF01284(Membrane-associating domain)
O55102	Biogenesis of lysosome-related organelles complex 1 subunit 1	Bloc1s1	O55102	O55102	Bloc1s1	Biogenesis of lysosome-related organelles complex 1 subunit 1	BL1S1_MOUSE	1		4648.87	4897.47	2791.63	9764.09	4425.23	1079.47	5295.75			4372.27	4639.24		1737.76	6868.5	6358.09			6328.93	5399.5	0.543061	NA	GO:0008089(BP:anterograde axonal transport);GO:0009060(BP:aerobic respiration);GO:0016197(BP:endosomal transport);GO:0018394(BP:peptidyl-lysine acetylation);GO:0031175(BP:neuron projection development);GO:0032418(BP:lysosome localization);GO:0032438(BP:melanosome organization);GO:0048490(BP:anterograde synaptic vesicle transport);GO:0051036(BP:regulation of endosome size);GO:0062196(BP:regulation…	mmu:14533		Cytoplasmic;Mitochondrial	PF06320(GCN5-like protein 1 (GCN5L1))
O55103	Periaxin	Prx	O55103	O55103	Prx	Periaxin	PRAX_MOUSE	55	324052	61135.8	113123	48798.2	76778.9	77248.4	45204.2	435086	103591	144042	75762.1	91832	177412	75392.1	336088	112582	58528.1	59799	54213	83978.8	0.623958	NA	GO:0019226(BP:transmission of nerve impulse);GO:0019233(BP:sensory perception of pain);GO:0032287(BP:peripheral nervous system myelin maintenance);GO:0032290(BP:peripheral nervous system myelin formation);GO:0043484(BP:regulation of RNA splicing);GO:0005634(CC:nucleus);GO:0005737(CC:cytoplasm);GO:0005829(CC:cytosol);GO:0005886(CC:plasma membrane);GO:0016607(CC:nuclear speck);GO:0070161(CC:anchori…	mmu:19153		Nuclear	PF00595(PDZ domain)
O55106	Striatin	Strn	O55106	O55106	Strn	Striatin	STRN_MOUSE	19	37562.8	40867.1	47161.5	51988.3	36383.3	42032.6	30366.3	36195	38151.5	35208.8	52850.5	50565.9	51363.2	50000.6	48035.4	54108.2	43930.4	38945.8	46309.6	41192.9	0.00343492	Glu-AS	GO:0007626(BP:locomotory behavior);GO:0008285(BP:negative regulation of cell population proliferation);GO:0016055(BP:Wnt signaling pathway);GO:0016358(BP:dendrite development);GO:0005737(CC:cytoplasm);GO:0005923(CC:bicellular tight junction);GO:0030425(CC:dendrite);GO:0032991(CC:protein-containing complex);GO:0043025(CC:neuronal cell body);GO:0043197(CC:dendritic spine);GO:0045211(CC:postsynaptic…	mmu:268980		Nuclear	PF08232(Striatin family);PF00400(WD domain, G-beta repeat)
O55111	Desmoglein-2	Dsg2	O55111	O55111	Dsg2	Desmoglein-2	DSG2_MOUSE	5		39530.6	40049.1		81958.1	74945.4	35875.2	47879.4	34697.5	39619.8	44838.6	48275.4	41270.7	36727.8	52833.3	84250.8	61284.9	48747	108768	85232.7	0.0455033	NA	GO:0002934(BP:desmosome organization);GO:0003165(BP:Purkinje myocyte development);GO:0007155(BP:cell adhesion);GO:0007156(BP:homophilic cell adhesion via plasma membrane adhesion molecules);GO:0032570(BP:response to progesterone);GO:0060135(BP:maternal process involved in female pregnancy);GO:0086073(BP:bundle of His cell-Purkinje myocyte adhesion involved in cell communication);GO:0086091(BP:reg…	mmu:13511(Dsg2)	mmu04820(Cytoskeleton in muscle cells);mmu05412(Arrhythmogenic right ventricular cardiomyopathy)	Cytoplasmic;Nuclear	PF00028(Cadherin domain)
O55125	Protein NipSnap homolog 1	Nipsnap1	O55125	O55125	Nipsnap1	Protein NipSnap homolog 1	NIPS1_MOUSE	12	100738	94008	112700	110780	91407.3	125847	99010.1	103036	96603.3	107802	106909	113341	83334	96244.7	80499.9	91709.5	86154.8	124604	92823.6	102659	0.641253	NA	GO:0019233(BP:sensory perception of pain);GO:0005739(CC:mitochondrion);GO:0005743(CC:mitochondrial inner membrane);GO:0016020(CC:membrane);GO:0097060(CC:synaptic membrane);GO:0042165(MF:neurotransmitter binding)	mmu:18082		Mitochondrial	PF07978(NIPSNAP)
O55126	Protein NipSnap homolog 2	Nipsnap2	O55126	O55126	Nipsnap2	Protein NipSnap homolog 2	NIPS2_MOUSE	15	143118	240208	340664	230505	431833	202945	151526	402691	329858	282116	175063	225314	153688	251401	134830	181154	251187	423212	253820	223649	0.383165	NA	GO:0006119(BP:oxidative phosphorylation);GO:0007005(BP:mitochondrion organization);GO:1901843(BP:positive regulation of high voltage-gated calcium channel activity);GO:0005737(CC:cytoplasm);GO:0005739(CC:mitochondrion);GO:0005741(CC:mitochondrial outer membrane)			Mitochondrial	PF07978(NIPSNAP)
O55128	Histone deacetylase complex subunit SAP18	Sap18	O55128	O55128	Sap18	Histone deacetylase complex subunit SAP18	SAP18_MOUSE	7	27420.3	28176.9	35278.2	45922.7	32412.5	28714.3	31296.3	39048.8	36661.8	38079.4	40127.9	29183.8	35019.1	45688	38841.9	34512.8	31446.4	31262.3	27186.2	39929.7	0.58866	NA	GO:0000381(BP:regulation of alternative mRNA splicing, via spliceosome);GO:0006355(BP:regulation of transcription, DNA-templated);GO:0006397(BP:mRNA processing);GO:0008380(BP:RNA splicing);GO:0043065(BP:positive regulation of apoptotic process);GO:0045892(BP:negative regulation of transcription, DNA-templated);GO:0048025(BP:negative regulation of mRNA splicing, via spliceosome);GO:0000118(CC:hist…	mmu:20220(Sap18)	mmu03013(Nucleocytoplasmic transport);mmu03015(mRNA surveillance pathway)	Nuclear	PF06487(Sin3 associated polypeptide p18 (SAP18))
O55131	Septin-7	Septin7	O55131	O55131	Septin7	Septin-7	SEPT7_MOUSE	34	364008	334028	360986	340529	323537	401540	406801	316943	334504	417014	389766	369467	383412	349913	421221	400323	341837	319152	369174	375106	0.285054	NA	GO:0000281(BP:mitotic cytokinesis);GO:0007283(BP:spermatogenesis);GO:0016476(BP:regulation of embryonic cell shape);GO:0030865(BP:cortical cytoskeleton organization);GO:0031270(BP:pseudopodium retraction);GO:0048668(BP:collateral sprouting);GO:0060271(BP:cilium assembly);GO:0060997(BP:dendritic spine morphogenesis);GO:0061640(BP:cytoskeleton-dependent cytokinesis);GO:0099173(BP:postsynapse organi…	mmu:235072		Nuclear	PF00735(Septin)
O55135	Eukaryotic translation initiation factor 6	Eif6	O55135	O55135	Eif6	Eukaryotic translation initiation factor 6	IF6_MOUSE	8	59222.1	70928.7	67588.3	64988.3	66502	57213.2	50697.8	70582.3	62732.3	63618.1	59239.2	69715.6	70663.1	63307.3	70046.7	65753.1	56362.3	65392.2	62399.2	64208.7	0.339944	NA	GO:0000054(BP:ribosomal subunit export from nucleus);GO:0000460(BP:maturation of 5.8S rRNA);GO:0000470(BP:maturation of LSU-rRNA);GO:0006110(BP:regulation of glycolytic process);GO:0032868(BP:response to insulin);GO:0035195(BP:miRNA-mediated gene silencing);GO:0035278(BP:miRNA-mediated gene silencing by inhibition of translation);GO:0042256(BP:mature ribosome assembly);GO:0042304(BP:regulation of…	mmu:16418(Eif6)	mmu03008(Ribosome biogenesis in eukaryotes)	Extracellular;Cytoplasmic;Nuclear	PF01912(eIF-6 family)
O55137	Acyl-coenzyme A thioesterase 1	Acot1	O55137	O55137	Acot1	Acyl-coenzyme A thioesterase 1	ACOT1_MOUSE	7	39052.3	37828.1	55941.3	77877.6		71825.1	62810.1	65751	80902.8	51099.3	51802.6	63382.5	46843.5	45910.7	46419.2	53345.3	52196.7	82420.9	60791.2	55329.6	0.229481	NA	GO:0000038(BP:very long-chain fatty acid metabolic process);GO:0001676(BP:long-chain fatty acid metabolic process);GO:0006631(BP:fatty acid metabolic process);GO:0006637(BP:acyl-CoA metabolic process);GO:0010667(BP:negative regulation of cardiac muscle cell apoptotic process);GO:0005737(CC:cytoplasm);GO:0005739(CC:mitochondrion);GO:0005829(CC:cytosol);GO:0016290(MF:palmitoyl-CoA hydrolase activit…	mmu:26897(Acot1)	mmu00062(Fatty acid elongation);mmu01040(Biosynthesis of unsaturated fatty acids);mmu04913(Ovarian steroidogenesis)	Cytoplasmic	PF04775(Acyl-CoA thioester hydrolase/BAAT N-terminal region);PF08840(BAAT / Acyl-CoA thioester hydrolase C terminal)
O55142	Large ribosomal subunit protein eL33	Rpl35a	O55142	O55142	Rpl35a	Large ribosomal subunit protein eL33	RL35A_MOUSE	9	78019.6	173393	237743	239345	124463	192371	279070	271262	198198	124222	283458	261806	259083	248669	254640	116451	188882	158286	173843	216334	0.0391956	NA	GO:0002181(BP:cytoplasmic translation);GO:0006364(BP:rRNA processing);GO:0042273(BP:ribosomal large subunit biogenesis);GO:0140236(BP:translation at presynapse);GO:0140242(BP:translation at postsynapse);GO:0005737(CC:cytoplasm);GO:0005739(CC:mitochondrion);GO:0005829(CC:cytosol);GO:0005840(CC:ribosome);GO:0022625(CC:cytosolic large ribosomal subunit);GO:0022626(CC:cytosolic ribosome);GO:0045202(C…	mmu:57808(Rpl35a)	mmu03010(Ribosome);mmu05171(Coronavirus disease - COVID-19)	Mitochondrial	PF01247(Ribosomal protein L35Ae)
O55143	Sarcoplasmic/endoplasmic reticulum calcium ATPase 2	Atp2a2	O55143	O55143	Atp2a2	Sarcoplasmic/endoplasmic reticulum calcium ATPase 2	AT2A2_MOUSE	97	563648	807905	830289	800344	4732330	703816	921981	3774260	1806930	2469770	608738	624802	523696	813629	577945	615797	802221	1003640	1606400	776663	0.280845	NA	GO:0000045(BP:autophagosome assembly);GO:0002026(BP:regulation of the force of heart contraction);GO:0006816(BP:calcium ion transport);GO:0006874(BP:cellular calcium ion homeostasis);GO:0006937(BP:regulation of muscle contraction);GO:0006984(BP:ER-nucleus signaling pathway);GO:0006996(BP:organelle organization);GO:0010666(BP:positive regulation of cardiac muscle cell apoptotic process);GO:0010882…	mmu:11938(Atp2a2)	mmu04020(Calcium signaling pathway);mmu04024(cAMP signaling pathway);mmu04022(cGMP-PKG signaling pathway);mmu04148(Efferocytosis);mmu04919(Thyroid hormone signaling pathway);mmu04260(Cardiac muscle contraction);mmu04261(Adrenergic signaling in cardiomyocytes);mmu04972(Pancreatic secretion);mmu04380(Osteoclast differentiation);mmu05010(Alzheimer disease);mmu05017(Spinocerebellar ataxia);mmu05022(P…	PlasmaMembrane	PF00690(Cation transporter/ATPase, N-terminus);PF13246(Cation transport ATPase (P-type));PF00702(haloacid dehalogenase-like hydrolase);PF00689(Cation transporting ATPase, C-terminus);PF00122(E1-E2 ATPase)
O55186	CD59A glycoprotein	Cd59a	O55186	O55186	Cd59a	CD59A glycoprotein	CD59A_MOUSE	3	128280	81137	82828.3	79436	64333.2	75844.8	49485.1	57237.2	57357.1	82282.4	107438	112902	78843	99785	75296.7	85118	72311.2	83086.5	67316.7	73388.9	0.0545598	NA	GO:0001971(BP:negative regulation of activation of membrane attack complex);GO:0016525(BP:negative regulation of angiogenesis);GO:0030449(BP:regulation of complement activation);GO:0030948(BP:negative regulation of vascular endothelial growth factor receptor signaling pathway);GO:0042102(BP:positive regulation of T cell proliferation);GO:0043066(BP:negative regulation of apoptotic process);GO:004…	mmu:12509(Cd59a)	mmu04640(Hematopoietic cell lineage);mmu04610(Complement and coagulation cascades)	Extracellular	PF00021(u-PAR/Ly-6 domain)
O55192	Sodium-dependent noradrenaline transporter	Slc6a2	O55192	O55192	Slc6a2	Sodium-dependent noradrenaline transporter	SC6A2_MOUSE	6	91586.7	48047.2	79207.4	54967.4	27729.5	95947.2	27740.9	43396.3	47858.7	60012.9	82694.4	95981	48669.1	60376.8	38665.9	39646.4	46353.2	40702.5	45483.5	45642	0.451053	NA	GO:0006836(BP:neurotransmitter transport);GO:0009410(BP:response to xenobiotic stimulus);GO:0015844(BP:monoamine transport);GO:0015874(BP:norepinephrine transport);GO:0035725(BP:sodium ion transmembrane transport);GO:0048265(BP:response to pain);GO:0051583(BP:dopamine uptake involved in synaptic transmission);GO:0051620(BP:norepinephrine uptake);GO:0098810(BP:neurotransmitter reuptake);GO:0005886…	mmu:20538(Slc6a2)	mmu04721(Synaptic vesicle cycle)	PlasmaMembrane	PF00209(Sodium:neurotransmitter symporter family)
O55201	Transcription elongation factor SPT5	Supt5h	O55201	O55201	Supt5h	Transcription elongation factor SPT5	SPT5H_MOUSE	25	31040.3	40766.4	38370.7	30728.2	29952.1	26474.6	28151.3	33882.1	25136.6	32433.3	36379.9	25287	35520.6	32545.9	25815.4	26800.5	32562.3	24549.7	25336.7	20730	0.0778346	NA	GO:0000122(BP:negative regulation of transcription by RNA polymerase II);GO:0006368(BP:transcription elongation from RNA polymerase II promoter);GO:0016239(BP:positive regulation of macroautophagy);GO:0032785(BP:negative regulation of DNA-templated transcription, elongation);GO:0032786(BP:positive regulation of DNA-templated transcription, elongation);GO:0034243(BP:regulation of transcription elo…	mmu:20924(Supt5)	mmu03250(Viral life cycle - HIV-1)	Nuclear	PF03439(Early transcription elongation factor of RNA pol II, NGN section);PF11942(Spt5 transcription elongation factor, acidic N-terminal);PF00467(KOW motif)
O55222	Integrin-linked protein kinase	Ilk	O55222	O55222	Ilk	Integrin-linked protein kinase	ILK_MOUSE	38	353464	348261	375240	367763	365977	463339	678691	333814	452566	460318	400883	411888	388577	370813	412971	463715	432549	401175	468059	466084	0.0550743	NA	GO:0000902(BP:cell morphogenesis);GO:0001558(BP:regulation of cell growth);GO:0001658(BP:branching involved in ureteric bud morphogenesis);GO:0001934(BP:positive regulation of protein phosphorylation);GO:0001954(BP:positive regulation of cell-matrix adhesion);GO:0003151(BP:outflow tract morphogenesis);GO:0007160(BP:cell-matrix adhesion);GO:0007229(BP:integrin-mediated signaling pathway);GO:000828…	mmu:16202(Ilk)	mmu04510(Focal adhesion);mmu03320(PPAR signaling pathway);mmu04360(Axon guidance);mmu05213(Endometrial cancer);mmu05100(Bacterial invasion of epithelial cells)	Cytoplasmic;Mitochondrial	PF07714(Protein tyrosine and serine/threonine kinase);PF12796(Ankyrin repeats (3 copies))
O55226	Chondroadherin	Chad	O55226	O55226	Chad	Chondroadherin	CHAD_MOUSE	5			21515.5	24940.2	22224.7	14588.3	66385.4	27934.8	14660.3		19602.2	20816.8	18437.1	24897	12473.9	15690.7	17157.6	26353	24017	17232.6	0.51914	NA	GO:0060348(BP:bone development);GO:1900155(BP:negative regulation of bone trabecula formation);GO:0005615(CC:extracellular space);GO:0031012(CC:extracellular matrix)	mmu:12643(Chad)	mmu04151(PI3K-Akt signaling pathway);mmu04512(ECM-receptor interaction);mmu04510(Focal adhesion);mmu05165(Human papillomavirus infection)	Extracellular	PF13855(Leucine rich repeat);PF01462(Leucine rich repeat N-terminal domain)
O55229	Choline/ethanolamine kinase	Chkb	O55229	O55229	Chkb	Choline/ethanolamine kinase	CHKB_MOUSE	11	23955.7	43298.2	39143.5	40146	42958	35454.9	32796.1	48006.1	52314.5	37513.3	38654.1	37907.3	30227.8	40611.4	25685.9	36865.4	45676.8	50897.9	45034.1	42998	0.201587	NA	GO:0006646(BP:phosphatidylethanolamine biosynthetic process);GO:0006656(BP:phosphatidylcholine biosynthetic process);GO:0006657(BP:CDP-choline pathway);GO:0007517(BP:muscle organ development);GO:0016310(BP:phosphorylation);GO:0005737(CC:cytoplasm);GO:0004103(MF:choline kinase activity);GO:0004305(MF:ethanolamine kinase activity);GO:0005524(MF:ATP binding)	mmu:12651(Chkb)	mmu00564(Glycerophospholipid metabolism);mmu05231(Choline metabolism in cancer)	Cytoplasmic	PF01633(Choline/ethanolamine kinase)
O55234	Proteasome subunit beta type-5	Psmb5	O55234	O55234	Psmb5	Proteasome subunit beta type-5	PSB5_MOUSE	18	96937.6	122980	103174	116838	135544	133994	133060	103640	129106	111824	101825	124084	94249.8	117375	86886	100784	124523	132277	125196	132391	0.208172	NA	GO:0006508(BP:proteolysis);GO:0006979(BP:response to oxidative stress);GO:0010498(BP:proteasomal protein catabolic process);GO:0043161(BP:proteasome-mediated ubiquitin-dependent protein catabolic process);GO:0000502(CC:proteasome complex);GO:0005634(CC:nucleus);GO:0005654(CC:nucleoplasm);GO:0005737(CC:cytoplasm);GO:0005813(CC:centrosome);GO:0005829(CC:cytosol);GO:0005839(CC:proteasome core comple…	mmu:19173(Psmb5)	mmu03050(Proteasome);mmu05010(Alzheimer disease);mmu05012(Parkinson disease);mmu05014(Amyotrophic lateral sclerosis);mmu05016(Huntington disease);mmu05017(Spinocerebellar ataxia);mmu05020(Prion disease);mmu05022(Pathways of neurodegeneration - multiple diseases)	Mitochondrial	PF00227(Proteasome subunit)
O55236	mRNA-capping enzyme	Rngtt	O55236	O55236	Rngtt	mRNA-capping enzyme	MCE1_MOUSE	5	10029.2	19946.9	12373.2	13324	9056.95		13016.8	8867.35		10713.1	7302.95	11146.9	12465.5	6898.17	9248.1	7042.62			15582.6	8044.48	0.470316	NA	GO:0006370(BP:7-methylguanosine mRNA capping);GO:0006396(BP:RNA processing);GO:0016311(BP:dephosphorylation);GO:0005634(CC:nucleus);GO:0004484(MF:mRNA guanylyltransferase activity);GO:0004651(MF:polynucleotide 5'-phosphatase activity);GO:0005524(MF:ATP binding);GO:0005525(MF:GTP binding);GO:0008138(MF:protein tyrosine/serine/threonine phosphatase activity);GO:0008192(MF:RNA guanylyltransferase ac…	mmu:24018(Rngtt)	mmu03015(mRNA surveillance pathway)	Nuclear	PF00782(Dual specificity phosphatase, catalytic domain);PF01331(mRNA capping enzyme, catalytic domain);PF03919(mRNA capping enzyme, C-terminal domain)
O55239	Nicotinamide N-methyltransferase	Nnmt	O55239	O55239	Nnmt	Nicotinamide N-methyltransferase	NNMT_MOUSE	9	23005.3	37942.1	44746.9	25546.4	23451.3	13772.8	10091.3	6874.09	16547.5	19282.2	33269.3	30592.3	37282.6	32648.7	33421.1	30956.5	23013.3	10442.9	20832	23013.8	0.000837741	control-AS;Glu-AS	GO:0006769(BP:nicotinamide metabolic process);GO:0009410(BP:response to xenobiotic stimulus);GO:0010243(BP:response to organonitrogen compound);GO:0031100(BP:animal organ regeneration);GO:0032259(BP:methylation);GO:0045722(BP:positive regulation of gluconeogenesis);GO:0090312(BP:positive regulation of protein deacetylation);GO:0005829(CC:cytosol);GO:0008112(MF:nicotinamide N-methyltransferase act…	mmu:18113(Nnmt)	mmu00760(Nicotinate and nicotinamide metabolism)	Cytoplasmic	PF01234(NNMT/PNMT/TEMT family)
O55242	Sigma non-opioid intracellular receptor 1	Sigmar1	O55242	O55242	Sigmar1	Sigma non-opioid intracellular receptor 1	SGMR1_MOUSE	3	48344.6	48270.7	35691.9	50245.3	46868.1	38904.8	42415.1	34054.9	25268	42989.7	45951.5	45834.2	51575.3	30185.2	46376.6	40426.8	34001.6	36085.1	40605.5	42171.1	0.119499	NA	GO:0006869(BP:lipid transport);GO:0007399(BP:nervous system development);GO:0043523(BP:regulation of neuron apoptotic process);GO:0070207(BP:protein homotrimerization);GO:0005635(CC:nuclear envelope);GO:0005637(CC:nuclear inner membrane);GO:0005640(CC:nuclear outer membrane);GO:0005783(CC:endoplasmic reticulum);GO:0005789(CC:endoplasmic reticulum membrane);GO:0005811(CC:lipid droplet);GO:0014069(…	mmu:18391(Sigmar1)	mmu05014(Amyotrophic lateral sclerosis);mmu05022(Pathways of neurodegeneration - multiple diseases)	PlasmaMembrane	PF04622(ERG2 and Sigma1 receptor like protein)
O70133	ATP-dependent RNA helicase A	Dhx9	O70133	O70133	Dhx9	ATP-dependent RNA helicase A	DHX9_MOUSE	57	235508	265075	290911	266240	222007	250381	259698	274193	208279	229378	281815	254927	288659	256896	279810	204182	215484	208046	221438	217789	0.00270028	control-AS-Glu;Glu-AS-Glu	GO:0000380(BP:alternative mRNA splicing, via spliceosome);GO:0006353(BP:DNA-templated transcription, termination);GO:0006357(BP:regulation of transcription by RNA polymerase II);GO:0006954(BP:inflammatory response);GO:0007623(BP:circadian rhythm);GO:0010501(BP:RNA secondary structure unwinding);GO:0032508(BP:DNA duplex unwinding);GO:0032727(BP:positive regulation of interferon-alpha production);G…	mmu:13211		Nuclear	PF07717(Oligonucleotide/oligosaccharide-binding (OB)-fold);PF00271(Helicase conserved C-terminal domain);PF21010(Helicase associated domain (HA2), ratchet-like);PF00035(Double-stranded RNA binding motif);PF04408(Helicase associated domain (HA2), winged-helix);PF00270(DEAD/DEAH box helicase)
O70145	Neutrophil cytosol factor 2	Ncf2	O70145	O70145	Ncf2	Neutrophil cytosol factor 2	NCF2_MOUSE	2	8360.64	19550.8	13293.2	18577.7		16400.6	11738.4	8519.28		15217.7	17753.4	17202.7	13142.2	13440.5	14189.5	10973.6	15643.3			6596.91	0.47729	NA	GO:0006742(BP:NADP catabolic process);GO:0006801(BP:superoxide metabolic process);GO:0006909(BP:phagocytosis);GO:0009749(BP:response to glucose);GO:0014070(BP:response to organic cyclic compound);GO:0032496(BP:response to lipopolysaccharide);GO:0032870(BP:cellular response to hormone stimulus);GO:0042554(BP:superoxide anion generation);GO:0043525(BP:positive regulation of neuron apoptotic process…	mmu:17970(Ncf2)	mmu04145(Phagosome);mmu04613(Neutrophil extracellular trap formation);mmu04670(Leukocyte transendothelial migration);mmu04380(Osteoclast differentiation);mmu05208(Chemical carcinogenesis - reactive oxygen species);mmu05140(Leishmaniasis);mmu05020(Prion disease);mmu05417(Lipid and atherosclerosis);mmu05418(Fluid shear stress and atherosclerosis);mmu05415(Diabetic cardiomyopathy)	Cytoplasmic	PF00564(PB1 domain);PF13181(Tetratricopeptide repeat);PF00515(Tetratricopeptide repeat);PF00018(SH3 domain)
O70152	Dolichol-phosphate mannosyltransferase subunit 1	Dpm1	O70152	O70152	Dpm1	Dolichol-phosphate mannosyltransferase subunit 1	DPM1_MOUSE	13	51985.7	63036.1	85746.8	87427	68902.9	70149.4	86220.7	69903	75064.1	72286	90761.5	94307.7	94966.1	73229.8	82915.3	70804.9	73946.9	74329.9	77147.2	75229.5	0.0792023	NA	GO:0006488(BP:dolichol-linked oligosaccharide biosynthetic process);GO:0006506(BP:GPI anchor biosynthetic process);GO:0019348(BP:dolichol metabolic process);GO:0019673(BP:GDP-mannose metabolic process);GO:0035268(BP:protein mannosylation);GO:0035269(BP:protein O-linked mannosylation);GO:0005783(CC:endoplasmic reticulum);GO:0005789(CC:endoplasmic reticulum membrane);GO:0016020(CC:membrane);GO:0033…	mmu:13480(Dpm1)	mmu00510(N-Glycan biosynthesis)	Mitochondrial	PF00535(Glycosyl transferase family 2)
O70161	Phosphatidylinositol 4-phosphate 5-kinase type-1 gamma	Pip5k1c	O70161	O70161	Pip5k1c	Phosphatidylinositol 4-phosphate 5-kinase type-1 gamma	PI51C_MOUSE	2		9523.28		88032.8		13823.1			31903.7	12218.5	11395.9	10774.7			9024.06						0.331566	NA	GO:0006661(BP:phosphatidylinositol biosynthetic process);GO:0006887(BP:exocytosis);GO:0006909(BP:phagocytosis);GO:0006935(BP:chemotaxis);GO:0007409(BP:axonogenesis);GO:0016310(BP:phosphorylation);GO:0046488(BP:phosphatidylinositol metabolic process);GO:0046854(BP:phosphatidylinositol phosphate biosynthetic process);GO:0070527(BP:platelet aggregation);GO:0099149(BP:regulation of postsynaptic neuro…	mmu:18717(Pip5k1c)	mmu00562(Inositol phosphate metabolism);mmu04070(Phosphatidylinositol signaling system);mmu04072(Phospholipase D signaling pathway);mmu04144(Endocytosis);mmu04510(Focal adhesion);mmu04810(Regulation of actin cytoskeleton);mmu04666(Fc gamma R-mediated phagocytosis);mmu05231(Choline metabolism in cancer);mmu05135(Yersinia infection)	Cytoplasmic;Nuclear	PF01504(Phosphatidylinositol-4-phosphate 5-Kinase)
O70165	Ficolin-1	Fcn1	O70165	O70165	Fcn1	Ficolin-1	FCN1_MOUSE	6	29277.4	20221.3	15502.1	22995.9	25645.8	26821.9	37671.7	22854.1	26125.2	45036.7	18917.6	27237.7	21088.5	17832.1	21719.6	38196.3	34177.6	24580.3	32014.9	35213.4	0.016602	Glu-AS-Glu	GO:0001867(BP:complement activation, lectin pathway);GO:0002752(BP:cell surface pattern recognition receptor signaling pathway);GO:0007186(BP:G protein-coupled receptor signaling pathway);GO:0032757(BP:positive regulation of interleukin-8 production);GO:0005581(CC:collagen trimer);GO:0005615(CC:extracellular space);GO:0005886(CC:plasma membrane);GO:0062023(CC:collagen-containing extracellular mat…	mmu:14133		Extracellular	PF00147(Fibrinogen beta and gamma chains, C-terminal globular domain);PF01391(Collagen triple helix repeat (20 copies))
O70172	Phosphatidylinositol 5-phosphate 4-kinase type-2 alpha	Pip4k2a	O70172	O70172	Pip4k2a	Phosphatidylinositol 5-phosphate 4-kinase type-2 alpha	PI42A_MOUSE	15	33942.1	37734.8	38796.3	42097.1	29986.7	36148.2	38409.7	34401	28022	41064.7	41045.9	33605.6	39047.2	32128.6	41777.2	31452.8	33870.1	26362.1	30542.7	29696.9	0.0751689	NA	GO:0010506(BP:regulation of autophagy);GO:0016310(BP:phosphorylation);GO:0035855(BP:megakaryocyte development);GO:0046627(BP:negative regulation of insulin receptor signaling pathway);GO:0046854(BP:phosphatidylinositol phosphate biosynthetic process);GO:0061909(BP:autophagosome-lysosome fusion);GO:0090119(BP:vesicle-mediated cholesterol transport);GO:1902635(BP:1-phosphatidyl-1D-myo-inositol 4,5-…	mmu:18718(Pip4k2a)	mmu00562(Inositol phosphate metabolism);mmu04070(Phosphatidylinositol signaling system);mmu04810(Regulation of actin cytoskeleton)	Nuclear	PF01504(Phosphatidylinositol-4-phosphate 5-Kinase)
O70194	Eukaryotic translation initiation factor 3 subunit D	Eif3d	O70194	O70194	Eif3d	Eukaryotic translation initiation factor 3 subunit D	EIF3D_MOUSE	18	125379	152951	162238	164484	152384	157089	156982	177591	156024	158285	168718	161030	155776	171187	151590	149361	151702	160315	146153	142972	0.200946	NA	GO:0001732(BP:formation of cytoplasmic translation initiation complex);GO:0002191(BP:cap-dependent translational initiation);GO:0006413(BP:translational initiation);GO:0045727(BP:positive regulation of translation);GO:0075522(BP:IRES-dependent viral translational initiation);GO:0075525(BP:viral translational termination-reinitiation);GO:0005852(CC:eukaryotic translation initiation factor 3 comple…	mmu:55944		Nuclear	PF05091(Eukaryotic translation initiation factor 3 subunit 7 (eIF-3))
O70200	Allograft inflammatory factor 1	Aif1	O70200	O70200	Aif1	Allograft inflammatory factor 1	AIF1_MOUSE	3	13965	28301.5	27455.4	25774.9	15443.7	15358.3	15386.1	34659.2	18045.1	29795.4	31596.2	17124.8	35724.1	17657.9	41902.3	16269	13750.6	12836		12648.6	0.103168	NA	GO:0001774(BP:microglial cell activation);GO:0001934(BP:positive regulation of protein phosphorylation);GO:0006911(BP:phagocytosis, engulfment);GO:0006954(BP:inflammatory response);GO:0008284(BP:positive regulation of cell population proliferation);GO:0010629(BP:negative regulation of gene expression);GO:0014739(BP:positive regulation of muscle hyperplasia);GO:0016601(BP:Rac protein signal transd…	mmu:11629		Nuclear	PF21008(Allograft inflammatory factor 1)
O70209	PDZ and LIM domain protein 3	Pdlim3	O70209	O70209	Pdlim3	PDZ and LIM domain protein 3	PDLI3_MOUSE	24	538232	423313	464728	285532	376101	370454	582429	248417	386043	444570	391745	340933	466523	280546	586591	528463	374774	386318	493105	465161	0.912949	NA	GO:0007015(BP:actin filament organization);GO:0007507(BP:heart development);GO:0030036(BP:actin cytoskeleton organization);GO:0061061(BP:muscle structure development);GO:0001725(CC:stress fiber);GO:0005829(CC:cytosol);GO:0005912(CC:adherens junction);GO:0015629(CC:actin cytoskeleton);GO:0030018(CC:Z disc);GO:0031941(CC:filamentous actin);GO:0003779(MF:actin binding);GO:0008092(MF:cytoskeletal pro…	mmu:53318(Pdlim3)	mmu04820(Cytoskeleton in muscle cells)	Nuclear	PF00412(LIM domain);PF00595(PDZ domain);PF15936(Domain of unknown function (DUF4749))
O70250	Phosphoglycerate mutase 2	Pgam2	O70250	O70250	Pgam2	Phosphoglycerate mutase 2	PGAM2_MOUSE	18	109628	201500	849258	343503	691332	101311	186178	629257	296612	499153	98613.8	105876	95691.8	542733	144041	143507	223877	1242970	245042	104892	0.67103	NA	GO:0006094(BP:gluconeogenesis);GO:0006096(BP:glycolytic process);GO:0006941(BP:striated muscle contraction);GO:0007219(BP:Notch signaling pathway);GO:0007283(BP:spermatogenesis);GO:0010035(BP:response to inorganic substance);GO:0046689(BP:response to mercury ion);GO:0061621(BP:canonical glycolysis);GO:0005829(CC:cytosol);GO:0004082(MF:bisphosphoglycerate mutase activity);GO:0004619(MF:phosphoglyc…	mmu:56012(Pgam2)	mmu00010(Glycolysis / Gluconeogenesis);mmu00260(Glycine, serine and threonine metabolism);mmu04922(Glucagon signaling pathway);mmu05230(Central carbon metabolism in cancer)	Cytoplasmic;Mitochondrial	PF00300(Histidine phosphatase superfamily (branch 1))
O70251	Elongation factor 1-beta	Eef1b	O70251	O70251	Eef1b	Elongation factor 1-beta	EF1B_MOUSE	10	332365	333614	345919	308157	319203	426983	309623	352682	382712	347774	398171	365661	318642	336554	287838	324367	343932	331709	370967	320845	0.392234	NA	GO:0006414(BP:translational elongation);GO:0045471(BP:response to ethanol);GO:0005737(CC:cytoplasm);GO:0005783(CC:endoplasmic reticulum);GO:0005829(CC:cytosol);GO:0005853(CC:eukaryotic translation elongation factor 1 complex);GO:0003746(MF:translation elongation factor activity);GO:0005085(MF:guanyl-nucleotide exchange factor activity)	mmu:55949		Cytoplasmic;ER;Nuclear	PF00736(EF-1 guanine nucleotide exchange domain);PF10587(Eukaryotic elongation factor 1 beta central acidic region)
O70252	Heme oxygenase 2	Hmox2	O70252	O70252	Hmox2	Heme oxygenase 2	HMOX2_MOUSE	18	81629.2	106481	117554	107281	93085	97002.6	88489.9	113661	113720	96976.2	98659.6	108471	104515	92824.8	92558.3	92754.6	100119	95351.9	92679.4	94308.5	0.68428	NA	GO:0001666(BP:response to hypoxia);GO:0006788(BP:heme oxidation);GO:0006979(BP:response to oxidative stress);GO:0042167(BP:heme catabolic process);GO:0005789(CC:endoplasmic reticulum membrane);GO:0005886(CC:plasma membrane);GO:0004392(MF:heme oxygenase (decyclizing) activity);GO:0020037(MF:heme binding);GO:0046872(MF:metal ion binding)	mmu:15369(Hmox2)	mmu00860(Porphyrin metabolism);mmu04978(Mineral absorption)	Cytoplasmic	PF01126(Heme oxygenase)
O70258	Epsilon-sarcoglycan	Sgce	O70258	O70258	Sgce	Epsilon-sarcoglycan	SGCE_MOUSE	17	102132	86442.7	96077.8	72811.4	79845.3	115204	144637	72036.6	85658.7	118989	103425	103422	91642	88120.2	92993.6	116585	88870.4	86117.3	111752	100625	0.3535	NA	GO:0005794(CC:Golgi apparatus);GO:0005856(CC:cytoskeleton);GO:0005886(CC:plasma membrane);GO:0016010(CC:dystrophin-associated glycoprotein complex);GO:0016012(CC:sarcoglycan complex);GO:0032590(CC:dendrite membrane);GO:0042383(CC:sarcolemma)	mmu:20392(Sgce)	mmu04820(Cytoskeleton in muscle cells);mmu05410(Hypertrophic cardiomyopathy);mmu05412(Arrhythmogenic right ventricular cardiomyopathy);mmu05414(Dilated cardiomyopathy);mmu05416(Viral myocarditis)	PlasmaMembrane	PF05510(Sarcoglycan alpha/epsilon N-terminal domain);PF20989(Sarcoglycan alpha/epsilon second domain)
O70274	Protein tyrosine phosphatase type IVA 2	Ptp4a2	O70274	O70274	Ptp4a2	Protein tyrosine phosphatase type IVA 2	TP4A2_MOUSE	4	8569.84	3390.83	6652.39	8160.72	6201.36	14516.5	7159.06	5251.84	6363.2	8997.68	6018.63	8269.64	8625.75	6540.22	9234.61	7585.41	7721.6	4643.65	10504	5736.48	0.682839	NA	GO:0016311(BP:dephosphorylation);GO:0005634(CC:nucleus);GO:0005737(CC:cytoplasm);GO:0005769(CC:early endosome);GO:0005886(CC:plasma membrane);GO:0004725(MF:protein tyrosine phosphatase activity);GO:0008138(MF:protein tyrosine/serine/threonine phosphatase activity)	mmu:19244		Extracellular;Cytoplasmic	PF00102(Protein-tyrosine phosphatase)
O70293	G protein-coupled receptor kinase 6	Grk6	O70293	O70293	Grk6	G protein-coupled receptor kinase 6	GRK6_MOUSE	2	15167.5	13238.8	11159.8	20018.7	10592.5		13328.1	15789.4	9900.85	10060.6	17176.4	11297.8	11530.7	14823.3	11679.8		8414.15	17641.5		10067.5	0.829342	NA	GO:0002029(BP:desensitization of G protein-coupled receptor signaling pathway);GO:0009966(BP:regulation of signal transduction);GO:0016055(BP:Wnt signaling pathway);GO:0016310(BP:phosphorylation);GO:0005737(CC:cytoplasm);GO:0016020(CC:membrane);GO:0004703(MF:G protein-coupled receptor kinase activity);GO:0005524(MF:ATP binding);GO:0047696(MF:beta-adrenergic receptor kinase activity)	mmu:26385(Grk6)	mmu04144(Endocytosis);mmu04062(Chemokine signaling pathway);mmu05032(Morphine addiction)	Cytoplasmic;Nuclear	PF00069(Protein kinase domain);PF00615(Regulator of G protein signaling domain)
O70302	Lipid transferase CIDEA	Cidea	O70302	O70302	Cidea	Lipid transferase CIDEA	CIDEA_MOUSE	1								14971.3				15257.3					12524.6				1	NA	GO:0001659(BP:temperature homeostasis);GO:0001818(BP:negative regulation of cytokine production);GO:0006629(BP:lipid metabolic process);GO:0006915(BP:apoptotic process);GO:0010890(BP:positive regulation of sequestering of triglyceride);GO:0019915(BP:lipid storage);GO:0030512(BP:negative regulation of transforming growth factor beta receptor signaling pathway);GO:0032720(BP:negative regulation of …	mmu:12683(Cidea)	mmu04152(AMPK signaling pathway)	Cytoplasmic;Mitochondrial	PF02017(CIDE-N domain)
O70305	Ataxin-2	Atxn2	O70305	O70305	Atxn2	Ataxin-2	ATX2_MOUSE	18	25212	37617.3	38600.3	44372.3	43344.6	35466.5	31385.9	43030.6	56780.6	23510.8	28494.7	35582.9	25161.1	43643.4	17713.4	24940.3	45757.4	39011.5	45272.2	42243	0.455853	NA	GO:0002091(BP:negative regulation of receptor internalization);GO:0021702(BP:cerebellar Purkinje cell differentiation);GO:0033962(BP:P-body assembly);GO:0034063(BP:stress granule assembly);GO:0040015(BP:negative regulation of multicellular organism growth);GO:0048812(BP:neuron projection morphogenesis);GO:0048872(BP:homeostasis of number of cells);GO:0050905(BP:neuromuscular process);GO:0005737(C…	mmu:20239(Atxn2)	mmu05014(Amyotrophic lateral sclerosis);mmu05017(Spinocerebellar ataxia);mmu05022(Pathways of neurodegeneration - multiple diseases)	Nuclear	PF07145(Ataxin-2 C-terminal region);PF14438(Ataxin 2 SM domain);PF06741(LsmAD domain)
O70309	Integrin beta-5	Itgb5	O70309	O70309	Itgb5	Integrin beta-5	ITB5_MOUSE	19	92744.1	81109.3	86621.5	75730.9	85008.2	106847	192429	66008.3	96748.2	115242	75766.9	83959.7	77347.3	73709.6	87996.9	109476	108823	85769.7	99378.3	114159	0.113802	NA	GO:0007160(BP:cell-matrix adhesion);GO:0007179(BP:transforming growth factor beta receptor signaling pathway);GO:0007229(BP:integrin-mediated signaling pathway);GO:0016477(BP:cell migration);GO:0043149(BP:stress fiber assembly);GO:0090136(BP:epithelial cell-cell adhesion);GO:0005886(CC:plasma membrane);GO:0005925(CC:focal adhesion);GO:0008305(CC:integrin complex);GO:0009986(CC:cell surface);GO:00…	mmu:16419(Itgb5)	mmu04151(PI3K-Akt signaling pathway);mmu04512(ECM-receptor interaction);mmu04145(Phagosome);mmu04148(Efferocytosis);mmu04510(Focal adhesion);mmu04820(Cytoskeleton in muscle cells);mmu04810(Regulation of actin cytoskeleton);mmu05205(Proteoglycans in cancer);mmu05165(Human papillomavirus infection);mmu05410(Hypertrophic cardiomyopathy);mmu05412(Arrhythmogenic right ventricular cardiomyopathy);mmu05…	Extracellular	PF17205(Integrin plexin domain);PF08725(Integrin beta cytoplasmic domain);PF00362(Integrin beta chain VWA domain);PF18372(Integrin beta epidermal growth factor like domain 1);PF07965(Integrin beta tail domain);PF07974(EGF-like domain)
O70310	Glycylpeptide N-tetradecanoyltransferase 1	Nmt1	O70310	O70310	Nmt1	Glycylpeptide N-tetradecanoyltransferase 1	NMT1_MOUSE	23	54240.2	71474.5	68520.4	61477.5	65565.4	77101.2	69095.9	80398.1	80478.6	53606.1	66862.9	81590.4	63420.4	74497.7	55151.8	45006.9	75195.2	75866.4	69193.5	80165.2	0.724296	NA	GO:0001701(BP:in utero embryonic development);GO:0018008(BP:N-terminal peptidyl-glycine N-myristoylation);GO:0042180(BP:cellular ketone metabolic process);GO:0072657(BP:protein localization to membrane);GO:0005737(CC:cytoplasm);GO:0005829(CC:cytosol);GO:0005886(CC:plasma membrane);GO:0004379(MF:glycylpeptide N-tetradecanoyltransferase activity);GO:0018030(MF:peptidyl-lysine N6-myristoyltransferas…	mmu:18107		Cytoplasmic	PF01233(Myristoyl-CoA:protein N-myristoyltransferase, N-terminal domain);PF02799(Myristoyl-CoA:protein N-myristoyltransferase, C-terminal domain)
O70311	Glycylpeptide N-tetradecanoyltransferase 2	Nmt2	O70311	O70311	Nmt2	Glycylpeptide N-tetradecanoyltransferase 2	NMT2_MOUSE	8	16014.3	49775.2	37653.3	51659.1	30994.3	56142.6	55292.2	50034	52718.4	34623.5	44498.1	54229.5	42335	49277.6	37697	43536.3	55140.8	35331.7	42395.4	50806.1	0.275914	NA	GO:0018008(BP:N-terminal peptidyl-glycine N-myristoylation);GO:0005737(CC:cytoplasm);GO:0005794(CC:Golgi apparatus);GO:0005829(CC:cytosol);GO:0005886(CC:plasma membrane);GO:0004379(MF:glycylpeptide N-tetradecanoyltransferase activity);GO:0018030(MF:peptidyl-lysine N6-myristoyltransferase activity)	mmu:18108		Cytoplasmic	PF02799(Myristoyl-CoA:protein N-myristoyltransferase, C-terminal domain);PF01233(Myristoyl-CoA:protein N-myristoyltransferase, N-terminal domain)
O70318	Band 4.1-like protein 2	Epb41l2	O70318	O70318	Epb41l2	Band 4.1-like protein 2	E41L2_MOUSE	68	231735	176688	204342	208700	168257	168190	165989	177892	169827	204967	218202	226215	221190	185703	232242	208120	167823	178578	190934	205224	0.0394232	Glu-AS	GO:0007049(BP:cell cycle);GO:0008360(BP:regulation of cell shape);GO:0030036(BP:actin cytoskeleton organization);GO:0030866(BP:cortical actin cytoskeleton organization);GO:0031032(BP:actomyosin structure organization);GO:0051301(BP:cell division);GO:1904778(BP:positive regulation of protein localization to cell cortex);GO:0005654(CC:nucleoplasm);GO:0005856(CC:cytoskeleton);GO:0005886(CC:plasma me…	mmu:13822		Nuclear	PF09379(FERM N-terminal domain);PF05902(4.1 protein C-terminal domain (CTD));PF09380(FERM C-terminal PH-like domain);PF04382(SAB domain);PF08736(FERM adjacent (FA));PF00373(FERM central domain)
O70325	Phospholipid hydroperoxide glutathione peroxidase GPX4	Gpx4	O70325	O70325	Gpx4	Phospholipid hydroperoxide glutathione peroxidase GPX4	GPX4_MOUSE	19	188775	263998	258875	333477	284038	268096	220033	285514	366584	254050	207024	280087	204683	315665	169119	217041	304294	343085	284907	311121	0.408948	NA	GO:0006325(BP:chromatin organization);GO:0006749(BP:glutathione metabolic process);GO:0006979(BP:response to oxidative stress);GO:0007283(BP:spermatogenesis);GO:0019369(BP:arachidonic acid metabolic process);GO:0019372(BP:lipoxygenase pathway);GO:0032355(BP:response to estradiol);GO:0051258(BP:protein polymerization);GO:0110076(BP:negative regulation of ferroptosis);GO:0005634(CC:nucleus);GO:0005…	mmu:625249(Gpx4)	mmu00590(Arachidonic acid metabolism);mmu00480(Glutathione metabolism);mmu04216(Ferroptosis)	Extracellular;Mitochondrial	PF00255(Glutathione peroxidase)
O70348	Decapping and exoribonuclease protein	Dxo	O70348	O70348	Dxo	Decapping and exoribonuclease protein	DXO_MOUSE	2			11657.2		11287.3	12108.3	13069	7790.55	4807.71		7082.4	12665.7	11410.9	11587.1		15604.6		8402.41	4042.94	14260.5	0.931625	NA	GO:0000956(BP:nuclear-transcribed mRNA catabolic process);GO:0006402(BP:mRNA catabolic process);GO:0050779(BP:RNA destabilization);GO:0071028(BP:nuclear mRNA surveillance);GO:0090305(BP:nucleic acid phosphodiester bond hydrolysis);GO:0110155(BP:NAD-cap decapping);GO:0005634(CC:nucleus);GO:0005654(CC:nucleoplasm);GO:0005829(CC:cytosol);GO:0005886(CC:plasma membrane);GO:0000166(MF:nucleotide bindin…	mmu:112403		Mitochondrial;Nuclear	PF08652(RAI1 like PD-(D/E)XK nuclease)
O70362	Phosphatidylinositol-glycan-specific phospholipase D	Gpld1	O70362	O70362	Gpld1	Phosphatidylinositol-glycan-specific phospholipase D	PHLD_MOUSE	23	78287.3	58314.1	63868.5	79593.9	71666.9	60048.4	81613.6	52185.7	58985.7	99631.9	51584.7	65741.9	54309.1	45970.1	51647.7	80168.6	60217.5	65459.5	62844.1	68413.9	0.135244	NA	GO:0001503(BP:ossification);GO:0002042(BP:cell migration involved in sprouting angiogenesis);GO:0002062(BP:chondrocyte differentiation);GO:0002430(BP:complement receptor mediated signaling pathway);GO:0006507(BP:GPI anchor release);GO:0008285(BP:negative regulation of cell population proliferation);GO:0008286(BP:insulin receptor signaling pathway);GO:0009749(BP:response to glucose);GO:0010595(BP:…			Extracellular	PF01839(FG-GAP repeat);PF00882(Zinc dependent phospholipase C)
O70370	Cathepsin S	Ctss	O70370	O70370	Ctss	Cathepsin S	CATS_MOUSE	10	47459.8	52320.5	67920	58186.5	33601.3	65268.3	74614.6	62799.5	38452.9	69911	63602.9	44590.6	74664.4	39321.3	71241.1	62195.8	65001.1	35723.7	49749.6	52801.3	0.608404	NA	GO:0006508(BP:proteolysis);GO:0006955(BP:immune response);GO:0010447(BP:response to acidic pH);GO:0016485(BP:protein processing);GO:0019886(BP:antigen processing and presentation of exogenous peptide antigen via MHC class II);GO:0030574(BP:collagen catabolic process);GO:0034769(BP:basement membrane disassembly);GO:0045453(BP:bone resorption);GO:0048002(BP:antigen processing and presentation of pe…	mmu:13040(Ctss)	mmu04145(Phagosome);mmu04142(Lysosome);mmu04210(Apoptosis);mmu04612(Antigen processing and presentation);mmu05152(Tuberculosis)	Lysosomal	PF08246(Cathepsin propeptide inhibitor domain (I29));PF00112(Papain family cysteine protease)
O70373	Xin actin-binding repeat-containing protein 1	Xirp1	O70373	O70373	Xirp1	Xin actin-binding repeat-containing protein 1	XIRP1_MOUSE	26	46721.5	61742.4	52856.9	34226.1	86705	52565.4	65906.3	54941.4	59851.5	53454.8	37856.8	42503.8	34623.9	40128.7	48413.8	49796.5	48607.3	66541.3	61830.5	45963.4	0.115413	NA	GO:0003007(BP:heart morphogenesis);GO:0007015(BP:actin filament organization);GO:0007219(BP:Notch signaling pathway);GO:0008285(BP:negative regulation of cell population proliferation);GO:0042391(BP:regulation of membrane potential);GO:0045214(BP:sarcomere organization);GO:0055013(BP:cardiac muscle cell development);GO:0005912(CC:adherens junction);GO:0005916(CC:fascia adherens);GO:0014704(CC:int…			Nuclear	PF08043(Xin repeat)
O70378	ER membrane protein complex subunit 8	Emc8	O70378	O70378	Emc8	ER membrane protein complex subunit 8	EMC8_MOUSE	15	55191	64132.5	68560.7	69116.9	67310.3	71857.4	66740.3	56740.6	80470.2	60550.8	59068.5	77456.8	64904.5	73218.4	57689.1	66998.1	70867.6	70848.3	68344.8	68026.3	0.824887	NA	GO:0045050(BP:protein insertion into ER membrane by stop-transfer membrane-anchor sequence);GO:0071816(BP:tail-anchored membrane protein insertion into ER membrane);GO:0005737(CC:cytoplasm);GO:0005739(CC:mitochondrion);GO:0005783(CC:endoplasmic reticulum);GO:0005789(CC:endoplasmic reticulum membrane);GO:0005794(CC:Golgi apparatus);GO:0072546(CC:EMC complex);GO:0032977(MF:membrane insertase activi…	mmu:18117		Extracellular;Mitochondrial	PF03665(Uncharacterised protein family (UPF0172))
O70400	PDZ and LIM domain protein 1	Pdlim1	O70400	O70400	Pdlim1	PDZ and LIM domain protein 1	PDLI1_MOUSE	24	237673	235145	219812	191294	210898	236257	350350	175534	241456	238874	190749	185837	239460	146720	292583	294007	253660	229308	322347	265631	0.182276	NA	GO:0001666(BP:response to hypoxia);GO:0006357(BP:regulation of transcription by RNA polymerase II);GO:0007507(BP:heart development);GO:0010761(BP:fibroblast migration);GO:0030011(BP:maintenance of cell polarity);GO:0030036(BP:actin cytoskeleton organization);GO:0030950(BP:establishment or maintenance of actin cytoskeleton polarity);GO:0043149(BP:stress fiber assembly);GO:0061061(BP:muscle structu…	mmu:54132(Pdlim1)	mmu04820(Cytoskeleton in muscle cells)	Nuclear	PF15936(Domain of unknown function (DUF4749));PF00595(PDZ domain);PF00412(LIM domain)
O70404	Vesicle-associated membrane protein 8	Vamp8	O70404	O70404	Vamp8	Vesicle-associated membrane protein 8	VAMP8_MOUSE	7	40238	45240.7	36140.1	27440.5	28895.9	34250.3	37146.5	38226.7	31365.9	36427.7	37374.8	34040.5	46013.1	27897.1	39837.3	35077.3	38527.7	29506.8	45400.4	38722.2	0.934904	NA	GO:0006906(BP:vesicle fusion);GO:0015031(BP:protein transport);GO:0016192(BP:vesicle-mediated transport);GO:0016240(BP:autophagosome membrane docking);GO:0030100(BP:regulation of endocytosis);GO:0035493(BP:SNARE complex assembly);GO:0046718(BP:viral entry into host cell);GO:0051607(BP:defense response to virus);GO:0051649(BP:establishment of localization in cell);GO:0061025(BP:membrane fusion);GO…	mmu:22320(Vamp8)	mmu04130(SNARE interactions in vesicular transport);mmu04140(Autophagy - animal);mmu04611(Platelet activation)	PlasmaMembrane;Nuclear	PF00957(Synaptobrevin)
O70423	Membrane primary amine oxidase	Aoc3	O70423	O70423	Aoc3	Membrane primary amine oxidase	AOC3_MOUSE	53	2118360	1844990	1717620	1854880	1572590	1498270	2014630	995274	1384600	1950340	2074080	1975790	1750720	1523000	1923910	2226520	1481410	1437320	1695260	1832950	0.476203	NA	GO:0002523(BP:leukocyte migration involved in inflammatory response);GO:0002675(BP:positive regulation of acute inflammatory response);GO:0002687(BP:positive regulation of leukocyte migration);GO:0007155(BP:cell adhesion);GO:0008217(BP:regulation of blood pressure);GO:0009308(BP:amine metabolic process);GO:0010828(BP:positive regulation of glucose transmembrane transport);GO:0035902(BP:response t…	mmu:11754(Aoc3)	mmu00260(Glycine, serine and threonine metabolism);mmu00350(Tyrosine metabolism);mmu00360(Phenylalanine metabolism);mmu00410(beta-Alanine metabolism)	Extracellular	PF01179(Copper amine oxidase, enzyme domain);PF02727(Copper amine oxidase, N2 domain);PF02728(Copper amine oxidase, N3 domain)
O70433	Four and a half LIM domains protein 2	Fhl2	O70433	O70433	Fhl2	Four and a half LIM domains protein 2	FHL2_MOUSE	22	55673.8	29405	41258.9	40664.1	151171	58627.5	46717.5	152491	79182	128759	51722.3	45491.7	55782.5	30426.6	63047.2	74327.6	34984.6	32456.1	69463.6	49303	0.232911	NA	GO:0000122(BP:negative regulation of transcription by RNA polymerase II);GO:0001649(BP:osteoblast differentiation);GO:0006357(BP:regulation of transcription by RNA polymerase II);GO:0009725(BP:response to hormone);GO:0043066(BP:negative regulation of apoptotic process);GO:0055014(BP:atrial cardiac muscle cell development);GO:0055015(BP:ventricular cardiac muscle cell development);GO:0060347(BP:he…	mmu:14200(Fhl2)	mmu04820(Cytoskeleton in muscle cells);mmu04380(Osteoclast differentiation)	Extracellular	PF00412(LIM domain)
O70435	Proteasome subunit alpha type-3	Psma3	O70435	O70435	Psma3	Proteasome subunit alpha type-3	PSA3_MOUSE	15	347838	376606	380256	366146	368668	374036	355420	363433	385726	372479	342318	356218	371241	338179	337481	377298	365260	381706	385146	363721	0.0214091	Glu-AS-Glu	GO:0006511(BP:ubiquitin-dependent protein catabolic process);GO:0010498(BP:proteasomal protein catabolic process);GO:0000502(CC:proteasome complex);GO:0005634(CC:nucleus);GO:0005654(CC:nucleoplasm);GO:0005737(CC:cytoplasm);GO:0005829(CC:cytosol);GO:0005839(CC:proteasome core complex);GO:0019773(CC:proteasome core complex, alpha-subunit complex);GO:0045202(CC:synapse);GO:0031625(MF:ubiquitin prote…	mmu:19167(Psma3)	mmu03050(Proteasome);mmu05010(Alzheimer disease);mmu05012(Parkinson disease);mmu05014(Amyotrophic lateral sclerosis);mmu05016(Huntington disease);mmu05017(Spinocerebellar ataxia);mmu05020(Prion disease);mmu05022(Pathways of neurodegeneration - multiple diseases)	Cytoplasmic	PF00227(Proteasome subunit);PF10584(Proteasome subunit A N-terminal signature)
O70439	Syntaxin-7	Stx7	O70439	O70439	Stx7	Syntaxin-7	STX7_MOUSE	6	89808.9	63716.6	61002.7	64043.8	51712.1	70879.1	71059.5	66832.8	52727	81811.6	73019.4	70678.9	82672.6	48782.8	77477.3	66288.2	62327.7	59651.8	71688.5	60764.1	0.814951	NA	GO:0001916(BP:positive regulation of T cell mediated cytotoxicity);GO:0006886(BP:intracellular protein transport);GO:0006906(BP:vesicle fusion);GO:0008333(BP:endosome to lysosome transport);GO:0016192(BP:vesicle-mediated transport);GO:0048278(BP:vesicle docking);GO:0051640(BP:organelle localization);GO:0070925(BP:organelle assembly);GO:1902685(BP:positive regulation of receptor localization to sy…			Nuclear	PF05739(SNARE domain);PF14523(Syntaxin-like protein)
O70443	Guanine nucleotide-binding protein G(z) subunit alpha	Gnaz	O70443	O70443	Gnaz	Guanine nucleotide-binding protein G(z) subunit alpha	GNAZ_MOUSE	2	27078.7		35891.1	23014.3			17169	13029.2	14798.5		25511.8	26546.9		13215.9			13217.7	24758.5	14315.2		0.094643	NA	GO:0007186(BP:G protein-coupled receptor signaling pathway);GO:0007188(BP:adenylate cyclase-modulating G protein-coupled receptor signaling pathway);GO:0007193(BP:adenylate cyclase-inhibiting G protein-coupled receptor signaling pathway);GO:0046676(BP:negative regulation of insulin secretion);GO:0098664(BP:G protein-coupled serotonin receptor signaling pathway);GO:0005834(CC:heterotrimeric G-prot…	mmu:14687(Gnaz)	mmu04730(Long-term depression)	Cytoplasmic;Nuclear	PF00503(G-protein alpha subunit)
O70456	14-3-3 protein sigma	Sfn	O70456	O70456	Sfn	14-3-3 protein sigma	1433S_MOUSE	6	1835440	1076470	1320140	1603870	1571820	1543720	678777	2383650	1304880	1686510	1465760	1274420	1473680	1505050	1629270	1339360	1189990	1403110	1410080	1547210	0.931861	NA	GO:0000122(BP:negative regulation of transcription by RNA polymerase II);GO:0001836(BP:release of cytochrome c from mitochondria);GO:0003334(BP:keratinocyte development);GO:0006611(BP:protein export from nucleus);GO:0007165(BP:signal transduction);GO:0008630(BP:intrinsic apoptotic signaling pathway in response to DNA damage);GO:0010482(BP:regulation of epidermal cell division);GO:0010737(BP:prote…	mmu:55948(Sfn)	mmu04110(Cell cycle);mmu04115(p53 signaling pathway);mmu04960(Aldosterone-regulated sodium reabsorption)	Cytoplasmic	PF00244(14-3-3 protein)
O70468	Myosin-binding protein C, cardiac-type	Mybpc3	O70468	O70468	Mybpc3	Myosin-binding protein C, cardiac-type	MYPC3_MOUSE	77		168998	58750.3		1408640	149105		1547580	538969	1111930	150740			520123	138511	81145.4	226150	706892	460232	36269.5	0.385095	NA	GO:0002027(BP:regulation of heart rate);GO:0003007(BP:heart morphogenesis);GO:0006936(BP:muscle contraction);GO:0007155(BP:cell adhesion);GO:0008016(BP:regulation of heart contraction);GO:0031034(BP:myosin filament assembly);GO:0045214(BP:sarcomere organization);GO:0055010(BP:ventricular cardiac muscle tissue morphogenesis);GO:0060048(BP:cardiac muscle contraction);GO:0005856(CC:cytoskeleton);GO:…			Cytoplasmic;Nuclear	PF00041(Fibronectin type III domain);PF18362(Tri-helix bundle domain);PF07679(Immunoglobulin I-set domain)
O70469	Docking protein 2	Dok2	O70469	O70469	Dok2	Docking protein 2	DOK2_MOUSE	2	12690.8			18308.9		16645.4	16980.6	11432.5	9076.33	35700.2	18079.3	9624.33	12518.6	16443.1	9907.77	13470.5	8929.11	6875.96	12167.9		0.420191	NA	GO:0007169(BP:transmembrane receptor protein tyrosine kinase signaling pathway);GO:0007265(BP:Ras protein signal transduction);GO:0043409(BP:negative regulation of MAPK cascade);GO:0043410(BP:positive regulation of MAPK cascade);GO:0005737(CC:cytoplasm);GO:0005068(MF:transmembrane receptor protein tyrosine kinase adaptor activity)	mmu:13449		Cytoplasmic;Nuclear	PF00169(PH domain);PF02174(PTB domain (IRS-1 type))
O70475	UDP-glucose 6-dehydrogenase	Ugdh	O70475	O70475	Ugdh	UDP-glucose 6-dehydrogenase	UGDH_MOUSE	25	50901.3	52711.4	58394.1	43594.1	52828.8	49637.4	58906.8	43285.6	54779.5	64045.2	48573.6	50074.7	52582.1	44843.2	59261.4	65513.7	72001.9	56416.7	65210	66643.8	0.00794034	control-AS-Glu;Glu-AS-Glu	GO:0001702(BP:gastrulation with mouth forming second);GO:0005975(BP:carbohydrate metabolic process);GO:0006024(BP:glycosaminoglycan biosynthetic process);GO:0006065(BP:UDP-glucuronate biosynthetic process);GO:0015012(BP:heparan sulfate proteoglycan biosynthetic process);GO:0030206(BP:chondroitin sulfate biosynthetic process);GO:0034214(BP:protein hexamerization);GO:0048666(BP:neuron development);…	mmu:22235(Ugdh)	mmu01250(Biosynthesis of nucleotide sugars);mmu01240(Biosynthesis of cofactors);mmu00040(Pentose and glucuronate interconversions);mmu00053(Ascorbate and aldarate metabolism);mmu00520(Amino sugar and nucleotide sugar metabolism)	Cytoplasmic	PF03721(UDP-glucose/GDP-mannose dehydrogenase family, NAD binding domain);PF00984(UDP-glucose/GDP-mannose dehydrogenase family, central domain);PF03720(UDP-glucose/GDP-mannose dehydrogenase family, UDP binding domain)
O70480	Vesicle-associated membrane protein 4	Vamp4	O70480	O70480	Vamp4	Vesicle-associated membrane protein 4	VAMP4_MOUSE	2	4460.63		5588.73		1862.18	3436.71	5265.33				3578.59	4672.61	1652.83		3031.69		5199.37		3476.56	2016.5	0.836786	NA	GO:0016189(BP:synaptic vesicle to endosome fusion);GO:0032456(BP:endocytic recycling);GO:0035493(BP:SNARE complex assembly);GO:0042996(BP:regulation of Golgi to plasma membrane protein transport);GO:0043001(BP:Golgi to plasma membrane protein transport);GO:0071346(BP:cellular response to interferon-gamma);GO:0090161(BP:Golgi ribbon formation);GO:1900242(BP:regulation of synaptic vesicle endocytos…	mmu:53330(Vamp4)	mmu04130(SNARE interactions in vesicular transport)	Nuclear	PF00957(Synaptobrevin)
O70481	E3 ubiquitin-protein ligase UBR1	Ubr1	O70481	O70481	Ubr1	E3 ubiquitin-protein ligase UBR1	UBR1_MOUSE	9	15564	13962.9	13613.4	12518.1	8209.41	12563.8	12584.6	8763.37	11542	17180.1	12976.7	16783.7	10559.2	11208.7	13626	18933.7	12107.2	12695.7	15017.4	13708.1	0.678197	NA	GO:0006511(BP:ubiquitin-dependent protein catabolic process);GO:0016567(BP:protein ubiquitination);GO:0032007(BP:negative regulation of TOR signaling);GO:0071233(BP:cellular response to leucine);GO:0071596(BP:ubiquitin-dependent protein catabolic process via the N-end rule pathway);GO:0000151(CC:ubiquitin ligase complex);GO:0000502(CC:proteasome complex);GO:0005737(CC:cytoplasm);GO:0005829(CC:cyt…	mmu:22222		PlasmaMembrane;Cytoplasmic;Nuclear	PF18995(Proteolysis_6 C-terminal);PF02207(Putative zinc finger in N-recognin (UBR box));PF02617(ATP-dependent Clp protease adaptor protein ClpS)
O70492	Sorting nexin-3	Snx3	O70492	O70492	Snx3	Sorting nexin-3	SNX3_MOUSE	12	52199.4	66301	70370.2	67398.6	58995.7	64866.8	65468.1	69207.9	71221.3	63257.3	68459	70548.8	60118.3	71309.4	62291.2	64808.3	82523.5	68224.9	73448.9	76713.6	0.0933551	NA	GO:0006783(BP:heme biosynthetic process);GO:0009617(BP:response to bacterium);GO:0010324(BP:membrane invagination);GO:0010976(BP:positive regulation of neuron projection development);GO:0022615(BP:protein to membrane docking);GO:0030111(BP:regulation of Wnt signaling pathway);GO:0032456(BP:endocytic recycling);GO:0033157(BP:regulation of intracellular protein transport);GO:0033572(BP:transferrin …			Cytoplasmic;Mitochondrial;Nuclear	PF00787(PX domain)
O70493	Sorting nexin-12	Snx12	O70493	O70493	Snx12	Sorting nexin-12	SNX12_MOUSE	10	178324	157458	200030	151411	144129	178957	180510	159530	162583	194554	196792	188365	186751	147581	190095	189307	157315	165850	177548	158834	0.553024	NA	GO:0010629(BP:negative regulation of gene expression);GO:0010955(BP:negative regulation of protein processing);GO:0015031(BP:protein transport);GO:0030100(BP:regulation of endocytosis);GO:0032456(BP:endocytic recycling);GO:0034499(BP:late endosome to Golgi transport);GO:0042177(BP:negative regulation of protein catabolic process);GO:0051224(BP:negative regulation of protein transport);GO:2000642(…	mmu:55988(Snx12)	mmu04144(Endocytosis)	Cytoplasmic;Nuclear	PF00787(PX domain)
O70494	Transcription factor Sp3	Sp3	O70494	O70494	Sp3	Transcription factor Sp3	SP3_MOUSE	2		11498	17042.9	12885.8	18514.1	13863.5	7474.45	9915.03	10490.1	6994.16	12500	9202.37	6210.03	15060.9	5831.12	5699.72	11232	7404.34	9369.28	15648.4	0.120632	NA	GO:0001503(BP:ossification);GO:0001701(BP:in utero embryonic development);GO:0001779(BP:natural killer cell differentiation);GO:0001829(BP:trophectodermal cell differentiation);GO:0001889(BP:liver development);GO:0001892(BP:embryonic placenta development);GO:0002318(BP:myeloid progenitor cell differentiation);GO:0006355(BP:regulation of transcription, DNA-templated);GO:0006357(BP:regulation of tr…	mmu:20687		Nuclear	PF00096(Zinc finger, C2H2 type)
O70496	H(+)/Cl(-) exchange transporter 7	Clcn7	O70496	O70496	Clcn7	H(+)/Cl(-) exchange transporter 7	CLCN7_MOUSE	4	17375.5	28473.6	19251.3	26158.1	21692.7	26690.4	23568.1	22284.3	21961	17051.8	16112.5	22814.8	26275.5	17865.4	17667.5	22233.6	16713.7	17110.3	21688	24127.7	0.676476	NA	GO:0009268(BP:response to pH);GO:0030321(BP:transepithelial chloride transport);GO:0005765(CC:lysosomal membrane);GO:0034707(CC:chloride channel complex);GO:0043231(CC:intracellular membrane-bounded organelle);GO:0005247(MF:voltage-gated chloride channel activity);GO:0005524(MF:ATP binding);GO:0015108(MF:chloride transmembrane transporter activity);GO:0015297(MF:antiporter activity)	mmu:26373		PlasmaMembrane	PF00571(CBS domain);PF00654(Voltage gated chloride channel)
O70503	Very-long-chain 3-oxoacyl-CoA reductase	Hsd17b12	O70503	O70503	Hsd17b12	Very-long-chain 3-oxoacyl-CoA reductase	DHB12_MOUSE	28	141634	198129	226102	311401	161804	244638	250264	318019	291950	170691	271818	327621	283808	310266	257899	173612	237666	233871	267721	301145	0.129245	NA	GO:0006633(BP:fatty acid biosynthetic process);GO:0006703(BP:estrogen biosynthetic process);GO:0010811(BP:positive regulation of cell-substrate adhesion);GO:0030198(BP:extracellular matrix organization);GO:0005783(CC:endoplasmic reticulum);GO:0009923(CC:fatty acid elongase complex);GO:0031012(CC:extracellular matrix);GO:0001968(MF:fibronectin binding);GO:0004303(MF:estradiol 17-beta-dehydrogenase…	mmu:56348(Hsd17b12)	mmu00062(Fatty acid elongation);mmu00140(Steroid hormone biosynthesis);mmu01040(Biosynthesis of unsaturated fatty acids)	PlasmaMembrane	PF00106(short chain dehydrogenase)
O70548	Telethonin	Tcap	O70548	O70548	Tcap	Telethonin	TELT_MOUSE	8		14593.9	29199.7	14456.6	55452.8			53489.5	25690.4	34330.2	14653.3			14851.4	8037.75		11276.5	32319.5	18970.5		0.219444	NA	GO:0001756(BP:somitogenesis);GO:0003009(BP:skeletal muscle contraction);GO:0003300(BP:cardiac muscle hypertrophy);GO:0007512(BP:adult heart development);GO:0014898(BP:cardiac muscle hypertrophy in response to stress);GO:0030240(BP:skeletal muscle thin filament assembly);GO:0030241(BP:skeletal muscle myosin thick filament assembly);GO:0030916(BP:otic vesicle formation);GO:0035995(BP:detection of m…	mmu:21393(Tcap)	mmu04820(Cytoskeleton in muscle cells)	Extracellular;Nuclear	PF09470(Telethonin protein)
O70551	SRSF protein kinase 1	Srpk1	O70551	O70551	Srpk1	SRSF protein kinase 1	SRPK1_MOUSE	2		11083.5	3685.28	6544.71	7471.79	4455.21	2653.59	4602.89	6085.17	2703.34	3679.87	5608.79	6104.5	4827.67	3086.11	3915.16	4985.49	2735.2	4818.5	3575.14	0.0589407	NA	GO:0000245(BP:spliceosomal complex assembly);GO:0006468(BP:protein phosphorylation);GO:0007059(BP:chromosome segregation);GO:0030154(BP:cell differentiation);GO:0035556(BP:intracellular signal transduction);GO:0045070(BP:positive regulation of viral genome replication);GO:0045071(BP:negative regulation of viral genome replication);GO:0050684(BP:regulation of mRNA processing);GO:0000785(CC:chromat…	mmu:20815(Srpk1)	mmu05168(Herpes simplex virus 1 infection)	Nuclear	PF00069(Protein kinase domain)
O70566	Protein diaphanous homolog 2	Diaph2	O70566	O70566	Diaph2	Protein diaphanous homolog 2	DIAP2_MOUSE	22	30661.6	33721.5	34062	36492.7	31141.2	35447.4	39982.4	27682.9	37955.6	34768.2	36263.5	34607	37420.4	32995.8	27723.7	32116.5	29806.7	29834.2	34966.4	36275	0.703056	NA	GO:0030041(BP:actin filament polymerization);GO:0048477(BP:oogenesis);GO:0005730(CC:nucleolus);GO:0005783(CC:endoplasmic reticulum);GO:0005884(CC:actin filament);GO:0043231(CC:intracellular membrane-bounded organelle);GO:0003779(MF:actin binding);GO:0031267(MF:small GTPase binding)			Nuclear	PF06367(Diaphanous FH3 Domain);PF02181(Formin Homology 2 Domain);PF06371(Diaphanous GTPase-binding Domain)
O70570	Polymeric immunoglobulin receptor	Pigr	O70570	O70570	Pigr	Polymeric immunoglobulin receptor	PIGR_MOUSE	3	4289.88	7560.87				839.83	2577.34		1229.26	4674.91	1292.41	2216.39			6679.74	1907.55	1467.98		5049.53		0.349868	NA	GO:0001580(BP:detection of chemical stimulus involved in sensory perception of bitter taste);GO:0002415(BP:immunoglobulin transcytosis in epithelial cells mediated by polymeric immunoglobulin receptor);GO:0007173(BP:epidermal growth factor receptor signaling pathway);GO:0038093(BP:Fc receptor signaling pathway);GO:0043113(BP:receptor clustering);GO:0005615(CC:extracellular space);GO:0005886(CC:pl…	mmu:18703(Pigr)	mmu04672(Intestinal immune network for IgA production)	Extracellular;Nuclear	PF07686(Immunoglobulin V-set domain)
O70571	[Pyruvate dehydrogenase (acetyl-transferring)] kinase isozyme 4, mitochondrial	Pdk4	O70571	O70571	Pdk4	[Pyruvate dehydrogenase (acetyl-transferring)] kinase isozyme 4, mitochondrial	PDK4_MOUSE	21	144040	276030	204528	320508	208016	196296	138674	186335	307841	158920	107233	176981	73348	274549	48920.4	145352	286963	277294	229484	296064	0.120682	NA	GO:0006006(BP:glucose metabolic process);GO:0006885(BP:regulation of pH);GO:0008286(BP:insulin receptor signaling pathway);GO:0009267(BP:cellular response to starvation);GO:0010510(BP:regulation of acetyl-CoA biosynthetic process from pyruvate);GO:0010565(BP:regulation of cellular ketone metabolic process);GO:0010906(BP:regulation of glucose metabolic process);GO:0016310(BP:phosphorylation);GO:00…	mmu:27273(Pdk4)	mmu05415(Diabetic cardiomyopathy)	Mitochondrial	PF10436(Mitochondrial branched-chain alpha-ketoacid dehydrogenase kinase);PF02518(Histidine kinase-, DNA gyrase B-, and HSP90-like ATPase)
O70572	Sphingomyelin phosphodiesterase 2	Smpd2	O70572	O70572	Smpd2	Sphingomyelin phosphodiesterase 2	NSMA_MOUSE	10	37749.6	39501.5	41762.7	28952.8	41895.1	36706.5	42091	44056	36119.8	34680.5	40879.1	36022.1	36591.2	33495.2	41628.6	35957.2	37718.4	30015.7	32178.6	29288	0.169697	NA	GO:0006684(BP:sphingomyelin metabolic process);GO:0006685(BP:sphingomyelin catabolic process);GO:0009612(BP:response to mechanical stimulus);GO:0030149(BP:sphingolipid catabolic process);GO:0035556(BP:intracellular signal transduction);GO:0043065(BP:positive regulation of apoptotic process);GO:0046513(BP:ceramide biosynthetic process);GO:0005783(CC:endoplasmic reticulum);GO:0005886(CC:plasma memb…	mmu:20598(Smpd2)	mmu00600(Sphingolipid metabolism);mmu04071(Sphingolipid signaling pathway)	Extracellular	PF03372(Endonuclease/Exonuclease/phosphatase family)
O70579	Peroxisomal membrane protein PMP34	Slc25a17	O70579	O70579	Slc25a17	Peroxisomal membrane protein PMP34	PM34_MOUSE	2			3261.82	2899.02		4015.82	3985.03	8953.35	8635.84	1468.63	3515.36	4769.27	8391.99	2832.59	3361.07	3030.57	5684.9	4271.65	5448.88	5748.59	0.686085	NA	GO:0006635(BP:fatty acid beta-oxidation);GO:0015866(BP:ADP transport);GO:0015867(BP:ATP transport);GO:0015908(BP:fatty acid transport);GO:0035349(BP:coenzyme A transmembrane transport);GO:0035350(BP:FAD transmembrane transport);GO:0043132(BP:NAD transport);GO:0080121(BP:AMP transport);GO:0005739(CC:mitochondrion);GO:0005777(CC:peroxisome);GO:0005778(CC:peroxisomal membrane);GO:0016020(CC:membrane…	mmu:20524(Slc25a17)	mmu04146(Peroxisome)	PlasmaMembrane	PF00153(Mitochondrial carrier protein)
O70585	Dystrobrevin beta	Dtnb	O70585	O70585	Dtnb	Dystrobrevin beta	DTNB_MOUSE	2	24191.9	20141.6	24951.3	12207.7	15815.6	17791.6	33641.4	20960.8	23000.9		24321.4	24487.6	29912	24002.5	27193.3	17780.8	23384.3		26058.9	19239.3	0.223771	NA	GO:0030182(BP:neuron differentiation);GO:0099536(BP:synaptic signaling);GO:0005634(CC:nucleus);GO:0005737(CC:cytoplasm);GO:0005886(CC:plasma membrane);GO:0009925(CC:basal plasma membrane);GO:0014069(CC:postsynaptic density);GO:0030425(CC:dendrite);GO:0045202(CC:synapse);GO:0060077(CC:inhibitory synapse);GO:0003677(MF:DNA binding);GO:0008270(MF:zinc ion binding);GO:0019902(MF:phosphatase binding)	mmu:13528		Nuclear	PF00569(Zinc finger, ZZ type);PF09069(EF-hand);PF09068(EF hand)
O70589	Peripheral plasma membrane protein CASK	Cask	O70589	O70589	Cask	Peripheral plasma membrane protein CASK	CSKP_MOUSE	17	22781.9	28352.5	27838.7	24974.7	33061	24202.7	26886.1	17572.3	22213.2	27576.8	28360.2	26489.6	24473.6	21708.7	27749.4	31360.4	22672.5	23100.1	29533	31131.9	0.365971	NA	GO:0001953(BP:negative regulation of cell-matrix adhesion);GO:0006357(BP:regulation of transcription by RNA polymerase II);GO:0010839(BP:negative regulation of keratinocyte proliferation);GO:0016310(BP:phosphorylation);GO:0032024(BP:positive regulation of insulin secretion);GO:0045944(BP:positive regulation of transcription by RNA polymerase II);GO:0046928(BP:regulation of neurotransmitter secret…	mmu:12361		Cytoplasmic;Nuclear	PF02828(L27 domain);PF00595(PDZ domain);PF00625(Guanylate kinase);PF00069(Protein kinase domain);PF07653(Variant SH3 domain)
O70591	Prefoldin subunit 2	Pfdn2	O70591	O70591	Pfdn2	Prefoldin subunit 2	PFD2_MOUSE	7	53181.4	67536.4	70608.4	52795.9	54640.9	61122.2	54677.4	57874.9	62742.9	56765.5	63756.1	60037.1	62706.5	62634.2	54100.2	61937.4	55274.2	57424.7	40615.6	60886.3	0.595793	NA	GO:0006457(BP:protein folding);GO:0051495(BP:positive regulation of cytoskeleton organization);GO:1905907(BP:negative regulation of amyloid fibril formation);GO:0005634(CC:nucleus);GO:0005737(CC:cytoplasm);GO:0005739(CC:mitochondrion);GO:0005829(CC:cytosol);GO:0016272(CC:prefoldin complex);GO:1990062(CC:RPAP3/R2TP/prefoldin-like complex);GO:0001540(MF:amyloid-beta binding);GO:0044183(MF:protein f…	mmu:18637		Cytoplasmic;Nuclear	PF01920(Prefoldin subunit)
O70622	Reticulon-2	Rtn2	O70622	O70622	Rtn2	Reticulon-2	RTN2_MOUSE	7	5290.83	31117.8	73516.4	45672.5	40161.7	26133	27967.8	61260.7	30949.2	23906.1	10868.2	22663.1		100433	20657.9	18903.8	49344.7	109092	28725.6	31267.7	0.915455	NA	GO:0010467(BP:gene expression);GO:0015031(BP:protein transport);GO:0046324(BP:regulation of glucose import);GO:0065002(BP:intracellular protein transmembrane transport);GO:1902430(BP:negative regulation of amyloid-beta formation);GO:0005783(CC:endoplasmic reticulum);GO:0005789(CC:endoplasmic reticulum membrane);GO:0005882(CC:intermediate filament);GO:0009986(CC:cell surface);GO:0014802(CC:termina…	mmu:20167		PlasmaMembrane;Nuclear	PF02453(Reticulon)
O88186	Platelet glycoprotein IX	Gp9	O88186	O88186	Gp9	Platelet glycoprotein IX	GPIX_MOUSE	3	63394.2	23246.2	25354.8	32142	28679.7	51253.3	82283.6	17361	32742.7	65663.1	14230.3	24016	18283.6	20091.4	14326.1	57495.4	21729.4	36096	22480	30414.2	0.0687761	NA	GO:0007155(BP:cell adhesion);GO:0007596(BP:blood coagulation);GO:0007597(BP:blood coagulation, intrinsic pathway);GO:0010572(BP:positive regulation of platelet activation);GO:0035855(BP:megakaryocyte development);GO:0051209(BP:release of sequestered calcium ion into cytosol);GO:1990779(CC:glycoprotein Ib-IX-V complex)	mmu:54368(Gp9)	mmu04512(ECM-receptor interaction);mmu04640(Hematopoietic cell lineage);mmu04611(Platelet activation)	Extracellular;PlasmaMembrane	PF13855(Leucine rich repeat);PF01462(Leucine rich repeat N-terminal domain)
O88200	C-type lectin domain family 11 member A	Clec11a	O88200	O88200	Clec11a	C-type lectin domain family 11 member A	CLC11_MOUSE	5	32593.8	28912	22787	20235.3	25299.4	25057.3	45112.6	11821.4	21797.2	29256.3	16340.8	23563.6	15240.5	15625.2	19314.9	34717.5	32256.1	20360.7	26263.5	25142.8	0.185689	NA	GO:0001503(BP:ossification);GO:0008284(BP:positive regulation of cell population proliferation);GO:0005576(CC:extracellular region);GO:0005615(CC:extracellular space);GO:0005737(CC:cytoplasm);GO:0008083(MF:growth factor activity);GO:0030246(MF:carbohydrate binding)	mmu:20256		Extracellular;Cytoplasmic;Nuclear	PF00059(Lectin C-type domain)
O88207	Collagen alpha-1(V) chain	Col5a1	O88207	O88207	Col5a1	Collagen alpha-1(V) chain	CO5A1_MOUSE	18	1238200	966395	1025940	714892	985859	1060930	1205070	562439	614865	1196310	1026750	995735	1159010	642921	1173680	1339130	885759	650539	1113580	867218	0.971141	NA	GO:0001568(BP:blood vessel development);GO:0003007(BP:heart morphogenesis);GO:0007155(BP:cell adhesion);GO:0016477(BP:cell migration);GO:0030199(BP:collagen fibril organization);GO:0032964(BP:collagen biosynthetic process);GO:0035313(BP:wound healing, spreading of epidermal cells);GO:0035989(BP:tendon development);GO:0043588(BP:skin development);GO:0045112(BP:integrin biosynthetic process);GO:004…	mmu:12831(Col5a1)	mmu04820(Cytoskeleton in muscle cells);mmu04974(Protein digestion and absorption)	Extracellular;Nuclear	PF01391(Collagen triple helix repeat (20 copies));PF02210(Laminin G domain);PF01410(Fibrillar collagen C-terminal domain)
O88271	Craniofacial development protein 1	Cfdp1	O88271	O88271	Cfdp1	Craniofacial development protein 1	CFDP1_MOUSE	5	14466	23334.8	20047.1	17750.3	21526.3	13899.3	12175.7	20302.7	10670.7	13663.7	20222	20424.3	18260.5	17166.7	14207.4	19254.5	15488.7	12217.3	16841.3	16326.7	0.0740079	NA	GO:0006338(BP:chromatin remodeling);GO:0007155(BP:cell adhesion);GO:0008360(BP:regulation of cell shape);GO:0042127(BP:regulation of cell population proliferation);GO:0044346(BP:fibroblast apoptotic process);GO:2000270(BP:negative regulation of fibroblast apoptotic process);GO:0000776(CC:kinetochore);GO:0000812(CC:Swr1 complex);GO:0005604(CC:basement membrane);GO:0005634(CC:nucleus)	mmu:23837		Nuclear	PF07572(Bucentaur or craniofacial development)
O88291	DBIRD complex subunit ZNF326	Znf326	O88291	O88291	Znf326	DBIRD complex subunit ZNF326	ZN326_MOUSE	12	18424.3	16539.8	13756.8	20096.1	23071.4	12187.1	10232.9	16923.4	18050.7	14455.7	17288.6	16800.8	14562.7	19956	12598.1	9938.83	15348.1	15151.1	13677.1	20799.6	0.290072	NA	GO:0006397(BP:mRNA processing);GO:0008380(BP:RNA splicing);GO:0032784(BP:regulation of DNA-templated transcription, elongation);GO:0043484(BP:regulation of RNA splicing);GO:0045893(BP:positive regulation of transcription, DNA-templated);GO:0005634(CC:nucleus);GO:0005654(CC:nucleoplasm);GO:0016363(CC:nuclear matrix);GO:0043231(CC:intracellular membrane-bounded organelle);GO:0044609(CC:DBIRD comple…	mmu:54367		Nuclear	PF04988(A-kinase anchoring protein 95 (AKAP95))
O88307	Sortilin-related receptor	Sorl1	O88307	O88307	Sorl1	Sortilin-related receptor	SORL_MOUSE	14	19515.8	22571.8	15670.8	19286.6	26686.2	22151.1	29809.3	13461.9	19048.4	14751.6	20523.4	13947	14088.4	17212.7	12954.4	17807.4	20804.8	13311.9	17989	16658.4	0.287901	NA	GO:0002024(BP:diet induced thermogenesis);GO:0006605(BP:protein targeting);GO:0006622(BP:protein targeting to lysosome);GO:0006892(BP:post-Golgi vesicle-mediated transport);GO:0006898(BP:receptor-mediated endocytosis);GO:0007218(BP:neuropeptide signaling pathway);GO:0010897(BP:negative regulation of triglyceride catabolic process);GO:0014910(BP:regulation of smooth muscle cell migration);GO:00164…	mmu:20660		Extracellular;PlasmaMembrane;Nuclear	PF00057(Low-density lipoprotein receptor domain class A);PF15902(Sortilin, neurotensin receptor 3,);PF15901(Sortilin, neurotensin receptor 3, C-terminal);PF00058(Low-density lipoprotein receptor repeat class B);PF00041(Fibronectin type III domain)
O88322	Nidogen-2	Nid2	O88322	O88322	Nid2	Nidogen-2	NID2_MOUSE	56	419082	249267	324257	252618	210670	275405	216429	209963	200993	373154	335135	341330	344600	231794	359046	375925	198372	203822	252081	264354	0.417741	NA	GO:0007160(BP:cell-matrix adhesion);GO:0005576(CC:extracellular region);GO:0005604(CC:basement membrane);GO:0005615(CC:extracellular space);GO:0005886(CC:plasma membrane);GO:0009986(CC:cell surface);GO:0031012(CC:extracellular matrix);GO:0062023(CC:collagen-containing extracellular matrix);GO:0005509(MF:calcium ion binding)	mmu:18074(Nid2)	mmu04820(Cytoskeleton in muscle cells)	Extracellular	PF06119(Nidogen-like);PF07645(Calcium-binding EGF domain);PF00086(Thyroglobulin type-1 repeat);PF07474(G2F domain);PF00058(Low-density lipoprotein receptor repeat class B)
O88342	WD repeat-containing protein 1	Wdr1	O88342	O88342	Wdr1	WD repeat-containing protein 1	WDR1_MOUSE	42	489497	490090	448101	414942	444252	456903	642675	331889	382763	482988	455300	407102	460928	372749	470960	513323	425124	400115	472677	433206	0.929091	NA	GO:0002446(BP:neutrophil mediated immunity);GO:0007605(BP:sensory perception of sound);GO:0008360(BP:regulation of cell shape);GO:0030036(BP:actin cytoskeleton organization);GO:0030042(BP:actin filament depolymerization);GO:0030043(BP:actin filament fragmentation);GO:0030220(BP:platelet formation);GO:0030834(BP:regulation of actin filament depolymerization);GO:0030836(BP:positive regulation of ac…	mmu:22388		Extracellular	PF00400(WD domain, G-beta repeat)
O88343	Electrogenic sodium bicarbonate cotransporter 1	Slc4a4	O88343	O88343	Slc4a4	Electrogenic sodium bicarbonate cotransporter 1	S4A4_MOUSE	23	60927	143868	111949	164022	122075	140659	90027.5	146845	152183	61921.1	106425	130886	48847	211926	41400.1	65491	152237	111400	115991	146404	0.97476	NA	GO:0006814(BP:sodium ion transport);GO:0006885(BP:regulation of pH);GO:0015701(BP:bicarbonate transport);GO:0035725(BP:sodium ion transmembrane transport);GO:0036376(BP:sodium ion export across plasma membrane);GO:0042391(BP:regulation of membrane potential);GO:0045821(BP:positive regulation of glycolytic process);GO:0051453(BP:regulation of intracellular pH);GO:0051649(BP:establishment of locali…	mmu:54403(Slc4a4)	mmu04972(Pancreatic secretion);mmu04976(Bile secretion);mmu04964(Proximal tubule bicarbonate reclamation)	PlasmaMembrane	PF00955(HCO3- transporter family);PF07565(Band 3 cytoplasmic domain)
O88346	Troponin T, slow skeletal muscle	Tnnt1	O88346	O88346	Tnnt1	Troponin T, slow skeletal muscle	TNNT1_MOUSE	9		29011.1	63180.5	16272.8		19497.5	48649.9						17184.8	13023.7			31408.5	121916		29721.2	0.563871	NA	GO:0003009(BP:skeletal muscle contraction);GO:0014883(BP:transition between fast and slow fiber);GO:0031444(BP:slow-twitch skeletal muscle fiber contraction);GO:0045214(BP:sarcomere organization);GO:0045932(BP:negative regulation of muscle contraction);GO:0005861(CC:troponin complex);GO:0005523(MF:tropomyosin binding);GO:0031014(MF:troponin T binding)	mmu:21955(Tnnt1)	mmu04814(Motor proteins);mmu04820(Cytoskeleton in muscle cells)	Nuclear	PF00992(Troponin)
O88351	Inhibitor of nuclear factor kappa-B kinase subunit beta	Ikbkb	O88351	O88351	Ikbkb	Inhibitor of nuclear factor kappa-B kinase subunit beta	IKKB_MOUSE	9	7491.17	6248.44	6824.36	8067.79	9030.4	7875.43	8651.57	9978.06	9576.64	9139.94	10308.1	8455.39	8494.88	8642.28	8084.68	5442.53	12685	4606.4	6477.81	5934.48	0.264948	NA	GO:0001782(BP:B cell homeostasis);GO:0007249(BP:I-kappaB kinase/NF-kappaB signaling);GO:0008284(BP:positive regulation of cell population proliferation);GO:0010765(BP:positive regulation of sodium ion transport);GO:0010976(BP:positive regulation of neuron projection development);GO:0018105(BP:peptidyl-serine phosphorylation);GO:0030866(BP:cortical actin cytoskeleton organization);GO:0031175(BP:ne…	mmu:16150(Ikbkb)	mmu04010(MAPK signaling pathway);mmu04014(Ras signaling pathway);mmu04064(NF-kappa B signaling pathway);mmu04668(TNF signaling pathway);mmu04068(FoxO signaling pathway);mmu04151(PI3K-Akt signaling pathway);mmu04150(mTOR signaling pathway);mmu04210(Apoptosis);mmu04620(Toll-like receptor signaling pathway);mmu04621(NOD-like receptor signaling pathway);mmu04622(RIG-I-like receptor signaling pathway)…	Cytoplasmic;Nuclear	PF12179(I-kappa-kinase-beta NEMO binding domain);PF18397(IQBAL scaffold dimerization domain);PF00069(Protein kinase domain)
O88384	Vesicle transport through interaction with t-SNAREs homolog 1B	Vti1b	O88384	O88384	Vti1b	Vesicle transport through interaction with t-SNAREs homolog 1B	VTI1B_MOUSE	6	31086.1	11971.3	29306.8	30630.9	18980	29143.4	25691	26604.3	27278.1	24823.5	27536.1	23739.9	22165.5	20648.1	21873.9	16074.5	21049.4	22257.7	22044.2	27310.4	0.466126	NA	GO:0006886(BP:intracellular protein transport);GO:0006891(BP:intra-Golgi vesicle-mediated transport);GO:0006896(BP:Golgi to vacuole transport);GO:0016236(BP:macroautophagy);GO:0042147(BP:retrograde transport, endosome to Golgi);GO:0048280(BP:vesicle fusion with Golgi apparatus);GO:1903076(BP:regulation of protein localization to plasma membrane);GO:0005765(CC:lysosomal membrane);GO:0005789(CC:end…			Nuclear	PF05008(Vesicle transport v-SNARE protein N-terminus);PF12352(Snare region anchored in the vesicle membrane C-terminus)
[truncated: 5,940 more rows]
